# Supplementary material for: Gene co-expression and histone modification signatures are associated with melanoma progression, epithelial-to-mesenchymal transition, and metastasis
Source: Clin Epigenetics. 2020 Aug 24;12:127. doi: 10.1186/s13148-020-00910-9 (PMC7444266; doi:10.1186/s13148-020-00910-9)
Supplement: Supplementary file 4 — Additional file 4: Supplementary Tables. Table S1. Abundance of histone PTM (ratio values) single marks obtained from the EpiProfile output. Table S2. Abundance of histone PTM (ratio values) combinatory marks obtained from the EpiProfile output. Table S3. c-fuzzy means clustering of the combinatorial histone modifications. Table S4. Multiplicity adjusted p values from the one-way ANOVA followed by Tukey's post hoc tests. Pairwise statistical comparisons were performed using relative abundance levels of each single post translational modification (PTM) from the histones 3 and 4. Table S5. Summary of one-way ANOVA results obtained for all histone PTM single marks. Only PTMs that are differentially expressed in at least one pairwise comparison are depicted. [file 13148_2020_910_MOESM4_ESM.xlsx]

## Sheet: S1
Table S1. Abundance of histone PTM (ratio values) single marks obtained from the EpiProfile output.
	MA rep1	MA rep2	MA rep 3	MA_average	4C rep1	4C rep2	4C rep3	4C_average	11- rep1	11- rep2	11- rep3	4C11-_average	11+ rep1	11+ rep 2	11+ rep3	4C11+_average
H3K4me1	0.201124	0.516696	0.145543	0.287788	0.144162	0.547459	0.508489	0.400037	0.657874	0.561178	0.590911	0.603321	0.114191	0.170014	0.129111	0.137772
H3K4me2	7.5e-05	0.000704	0.002619	0.00113267	0.000919	0.000588	0.000435	0.000647333	0.000691	0.000768	0.001638	0.00103233	0	0.000146	4.6e-05	6.4e-05
H3K4me3	2.4e-05	0.000306	0.001189	0.000506333	0.000246	0.000215	0.000142	0.000201	0.000241	0.000245	0.000621	0.000369	0	5.1e-05	1.7e-05	2.26667e-05
H3K4ac	0.000419	0.000491	0	0.000303333	0.003761	0.000218	0.000633	0.00153733	0.000143	0.00044	0.000759	0.000447333	0.002104	0.000359	0.000547	0.00100333
H3K9me1	0.242874	0.295482	0.405542	0.314633	0.46306	0.295085	0.225659	0.327935	0.307526	0.306669	0.263731	0.292642	0.431144	0.138723	0.125174	0.23168
H3K9me2	0.292723	0.055118	0.20339	0.183744	0.2472	0.132318	0.221928	0.200482	0.034065	0.097056	0.143922	0.091681	0.200857	0.366076	0.468563	0.345165
H3K9me3	0.236318	0.240285	0.049446	0.17535	0.081255	0.268378	0.271293	0.206975	0.314465	0.280691	0.230935	0.275364	0.037337	0.266792	0.23252	0.178883
H3K9ac	0.019963	0.033943	0.012383	0.0220963	0.010902	0.016687	0.019586	0.015725	0.036504	0.026871	0.032911	0.0320953	0.006105	0.012122	0.00819	0.00880567
H3S10ph	0.001527	0.000194	0.000173	0.000631333	0.000735	0.009793	0.000147	0.00355833	0.000592	0.000392	0.00271	0.00123133	0.000309	4.7e-05	3.9e-05	0.000131667
H3K14ac	0.35119	0.493951	0.464132	0.436424	0.540113	0.388148	0.361399	0.429887	0.533186	0.486745	0.514237	0.511389	0.490478	0.240731	0.320545	0.350585
H3K18me1	0.000729	0.007515	0.001758	0.003334	0.000267	0.006918	0.004682	0.00395567	0.005084	0.004289	0.003052	0.00414167	0.00542	8.7e-05	0.000248	0.00191833
H3K18ac	0.059129	0.055476	0.103354	0.072653	0.128502	0.040945	0.058869	0.0761053	0.108626	0.106788	0.105067	0.106827	0.05786	0.04685	0.046478	0.050396
H3K23me1	0.001308	0.003903	0.001694	0.00230167	0.000339	0.002703	0.002618	0.00188667	0.002853	0.002513	0.002371	0.002579	0.002626	0.000106	0.000251	0.000994333
H3K23ac	0.183263	0.071104	0.324433	0.192933	0.282767	0.046696	0.152687	0.160717	0.179336	0.220032	0.279441	0.22627	0.388393	0.295028	0.247236	0.310219
H31K27me1	0.120053	0.107146	0.126185	0.117795	0.09453	0.11422	0.090268	0.0996727	0.11846	0.098572	0.110352	0.109128	0.10116	0.067555	0.086297	0.085004
H31K27me2	0.52784	0.572852	0.513099	0.53793	0.51964	0.501584	0.543942	0.521722	0.521814	0.570941	0.584748	0.559168	0.54104	0.534498	0.543681	0.53974
H31K27me3	0.261831	0.225241	0.232817	0.239963	0.294481	0.299557	0.265945	0.286661	0.22826	0.225371	0.204802	0.219478	0.279208	0.312741	0.283218	0.291722
H31K27ac	0.001566	0.001168	0.001593	0.00144233	0.00124	0.002479	0.001252	0.001657	0.001993	0.001906	0.001897	0.001932	0.000737	0.001839	0.000415	0.000997
H31K36me1	0.133348	0.1427	0.153208	0.143085	0.143798	0.069318	0.115078	0.109398	0.144641	0.11477	0.120364	0.126592	0.151832	0.049433	0.112051	0.104439
H31K36me2	0.264261	0.30897	0.26821	0.28048	0.196474	0.311653	0.276152	0.261426	0.343768	0.373472	0.349041	0.355427	0.188631	0.034297	0.12239	0.115106
H31K36me3	0.028822	0.034359	0.049518	0.0375663	0.031867	0.014072	0.034706	0.0268817	0.033087	0.03864	0.042527	0.0380847	0.02871	0	0.029584	0.0194313
H33K27me1	0.12394	0.128637	0.172944	0.14184	0.096282	0.100813	0.108599	0.101898	0.100716	0.117779	0.1217	0.113398	0.116364	0.06931	0.114954	0.100209
H33K27me2	0.474388	0.547063	0.38999	0.47048	0.466215	0.557367	0.455787	0.493123	0.52248	0.46817	0.565967	0.518872	0.475102	0.384665	0.457874	0.439214
H33K27me3	0.308583	0.240445	0.288573	0.2792	0.299465	0.264914	0.33022	0.2982	0.311297	0.330138	0.237257	0.292897	0.320718	0.395479	0.32315	0.346449
H33K27ac	0.002583	0.003448	0.002938	0.00298967	0.000998	0.002815	0.002717	0.00217667	0.003877	0.00345	0.002912	0.003413	0.002769	0.005511	0	0.00276
H33K36me1	0.163531	0.209581	0.192442	0.188518	0.179712	0.158515	0.152871	0.163699	0.194584	0.18794	0.146957	0.176494	0.190924	0.110346	0.201138	0.167469
H33K36me2	0.303765	0.426357	0.305494	0.345205	0.327628	0.35868	0.393483	0.35993	0.5072	0.495099	0.491219	0.497839	0.238434	0.068834	0.157987	0.155085
H33K36me3	0.026164	0.027502	0.050612	0.0347593	0.038254	0.024576	0.034214	0.032348	0.015085	0.03489	0.034217	0.028064	0.046758	0	0.043831	0.0301963
H3K56me1	0.000209	0	0	6.96667e-05	0	5.6e-05	0	1.86667e-05	1.9e-05	2.5e-05	1.5e-05	1.96667e-05	0	0	0	1.86e-05
H3K56me2	0.091542	0.049763	0.055176	0.0654937	0.02725	0.031453	0.017105	0.0252693	0.011284	0.013623	0.024405	0.0164373	0.065649	0.040103	0.058187	0.0546463
H3K56ac	0.00017	0.000146	0.000164	0.00016	0.001544	0.000935	0.006531	0.00300333	0.006432	0.005626	0.004102	0.00538667	0.000778	0.001663	0	0.000813667
H3K79me1	0.010383	0.042231	0.067125	0.039913	0.040401	0.046241	0.014951	0.0338643	0.0254	0.018011	0.021738	0.0217163	0.043166	0.046328	0.026805	0.0387663
H3K79me2	0.193792	0.049512	0.074905	0.10607	0.037765	0.045791	0.083402	0.0556527	0.030589	0.017071	0.025288	0.024316	0.066584	0.017111	0.009123	0.0309393
H3K79me3	0	0	0	1.86e-05	0.001138	0.00023	0.000846	0.000738	0	0.000899	0.000103	0.000334	0	0	0	1.86e-05
H3K79ac	0.007349	0.001494	0.008265	0.00570267	0.011348	0.002514	0.00562	0.006494	0.002836	0.001065	0.00099	0.00163033	0.007539	0.016926	0.00349	0.00931833
H3K122ac	0.000509	0.000927	0.001217	0.000884333	0.001644	0.000898	0.003377	0.001973	0.001165	0.000991	0.000994	0.00105	0.005574	0	0.000157	0.00191033
H4K5ac	0.075241	0.06423	0.077035	0.0721687	0.054844	0.053634	0.04947	0.0526493	0.050814	0.046434	0.054257	0.0505017	0.041382	0.04597	0.054128	0.04716
H4K8ac	0.102853	0.094495	0.102854	0.100067	0.082349	0.075149	0.080292	0.0792633	0.084802	0.07605	0.080664	0.0805053	0.076879	0.064047	0.074764	0.0718967
H4K12ac	0.112888	0.101308	0.108852	0.107683	0.109563	0.115662	0.109967	0.111731	0.098426	0.085361	0.101812	0.0951997	0.115774	0.098817	0.114483	0.109691
H4K16ac	0.511735	0.504205	0.518712	0.511551	0.390178	0.393223	0.388237	0.390546	0.5109	0.501449	0.494616	0.502322	0.432732	0.395278	0.427684	0.418565
H4K20me1	0.418075	0.469032	0.163259	0.350122	0.269801	0.510228	0.531762	0.437264	0.570638	0.580314	0.382137	0.51103	0.234507	0.366511	0.340844	0.313954
H4K20me2	0.235625	0.180934	0.765805	0.394121	0.688885	0.045958	0.040284	0.258376	0.058431	0.082789	0.266243	0.135821	0.682502	0.203771	0.276825	0.387699
H4K20me3	0.004093	0.010543	0.036672	0.0171027	0.018141	0.001048	0.000527	0.006572	0.001584	0.002627	0.008038	0.004083	0.03876	0.006495	0.014526	0.019927
H4K20ac	0.009403	0.002249	0.001293	0.004315	0.00064	0.002165	0.002179	0.00166133	0.002009	0.001965	0.002089	0.002021	0.000855	0.004283	0.002168	0.00243533

## Sheet: S2
Table S2. Abundance of histone PTM (ratio values) combinatory marks obtained from the EpiProfile output.
	MA rep1	MA rep2	MA rep 3	MA_average	4C rep1	4C rep2	4C rep3	4C_average	11- rep1	11- rep2	11- rep3	11-_average	11+ rep1	11+ rep 2	11+ rep3	11+_average
H3_3_8 unmod	0.798358	0.481804	0.850649	0.71027	0.850912	0.45152	0.490301	0.597578	0.341052	0.437369	0.406071	0.394831	0.883705	0.82943	0.87028	0.861138
H3_3_8 K4me1	0.201124	0.516696	0.145543	0.287788	0.144162	0.547459	0.508489	0.400037	0.657874	0.561178	0.590911	0.603321	0.114191	0.170014	0.129111	0.137772
H3_3_8 K4me2	7.5e-05	0.000704	0.002619	0.00113267	0.000919	0.000588	0.000435	0.000647333	0.000691	0.000768	0.001638	0.00103233	0	0.000146	4.6e-05	6.4e-05
H3_3_8 K4me3	2.4e-05	0.000306	0.001189	0.000506333	0.000246	0.000215	0.000142	0.000201	0.000241	0.000245	0.000621	0.000369	0	5.1e-05	1.7e-05	2.27e-05
H3_3_8 K4ac	0.000419	0.000491	0	0.000303333	0.003761	0.000218	0.000633	0.00153733	0.000143	0.00044	0.000759	0.000447333	0.002104	0.000359	0.000547	0.00100333
H3_9_17 unmod	0.072285	0.185673	0.173026	0.143661	0.17843	0.155912	0.131606	0.155316	0.142526	0.144053	0.161188	0.149256	0.201742	0.117178	0.092921	0.13728
H3_9_17 K9me1	0.109733	0.137239	0.162012	0.136328	0.206985	0.16074	0.121853	0.163193	0.131684	0.132883	0.123508	0.129358	0.169721	0.074671	0.065076	0.103156
H3_9_17 K9me2	0.272394	0.035833	0.104974	0.137734	0	0.108923	0.201061	0.103328	0.022055	0.077687	0.065108	0.05495	0.088073	0.324873	0.319782	0.244243
H3_9_17 K9me3	0.056162	0.006801	0.033651	0.0322047	0.000795	0.025512	0.035296	0.0205343	0.001781	0.022965	0.03698	0.0205753	0.000159	0.190442	0.153447	0.114683
H3_9_17 K9ac	0.004213	0.006236	0.0066	0.005683	0.009053	0.003932	0.004226	0.005737	0.006742	0.004113	0.005965	0.00560667	0.002616	0.006441	0.003595	0.00421733
H3_9_17 K14ac	0.128252	0.182857	0.145802	0.152304	0.018372	0.12525	0.124773	0.089465	0.161996	0.138698	0.163006	0.154567	0.121336	0.096662	0.070664	0.0962207
H3_9_17 K9me1K14ac	0.103683	0.135119	0.204335	0.147712	0.207567	0.119623	0.090834	0.139341	0.153804	0.155567	0.128069	0.145813	0.217913	0.058575	0.056146	0.110878
H3_9_17 K9me2K14ac	0.01829	0.017558	0.095215	0.0436877	0.239359	0.012262	0.014603	0.0887413	0.010681	0.017605	0.061333	0.029873	0.111014	0.02967	0.145514	0.0953993
H3_9_17 K9me3K14ac	0.002504	0.00406	0.006905	0.00448967	0.068648	0.003345	0.004088	0.0253603	0.00285	0.003683	0.013884	0.00680567	0.026039	0.005248	0.008554	0.0132803
H3_9_17 K9acK14ac	0.014882	0.026474	0.005366	0.015574	0.001512	0.012081	0.014854	0.00948233	0.028712	0.021678	0.02646	0.0256167	0.002822	0.005544	0.004444	0.00427
H3_9_17 S10ph	0.000106	1e-06	0	3.57e-05	0	0.000216	1.2e-05	7.6e-05	4.2e-05	7.4e-05	5e-06	4.03e-05	1e-06	3e-05	1.9e-05	1.67e-05
H3_9_17 K9me1S10ph	1.8e-05	0.000193	0.000173	0.000128	6.6e-05	0.000117	6.1e-05	8.13e-05	0.00048	0.000172	8.7e-05	0.000246333	0.000199	1.7e-05	2.1e-05	7.9e-05
H3_9_17 K9me2S10ph	0.000914	0	0	0.000304667	0	0.009409	0	0.00313633	0	0	0.002347	0.000782333	9.1e-05	0	0	3.03e-05
H3_9_17 K9me3S10ph	6e-05	0	0	2e-05	0	0	0	0	0	1.5e-05	0	5e-06	0	0	0	0
H3_9_17 K9acS10ph	0	0	0	0	0	4.1e-05	0	1.37e-05	2.2e-05	4.2e-05	0	2.13e-05	0	0	0	0
H3_9_17 S10phK14ac	0	0	0	0	0	1e-05	0	3.33e-06	7e-06	1.3e-05	3e-06	7.67e-06	0	0	0	0
H3_9_17 K9me1S10phK14ac	0.000312	0	0	0.000104	0.00067	0	5.4e-05	0.000241333	0	0	0.000267	8.9e-05	0	0	0	0
H3_9_17 K9me2S10phK14ac	0.000111	0	0	3.7e-05	0	0	0	0	0	0	0	0	1.8e-05	0	0	6e-06
H3_9_17 K9me3S10phK14ac	5e-06	0	0	1.67e-06	0	0	0	0	0	0	0	0	0	0	0	0
H3_9_17 K9acS10phK14ac	0	0	0	0	0	0	2e-05	6.67e-06	4.1e-05	7.6e-05	1e-06	3.93e-05	0	0	0	0
H3_9_17 S10ac	0.005526	0.004926	0.010411	0.00695433	0.000606	0.005336	0.00431	0.00341733	0.000849	0.004061	0.003362	0.00275733	0.001093	0.002314	0.001705	0.001704
H3_9_17 K9me1S10ac	0.029128	0.022932	0.039021	0.0303603	0.047773	0.014606	0.012857	0.0250787	0.021559	0.018047	0.0118	0.0171353	0.043311	0.00546	0.003931	0.0175673
H3_9_17 K9me2S10ac	0.000159	0.000191	0.002854	0.001068	0.00753	0.000132	0.000128	0.00259667	0	0	0.001253	0.000417667	0.001207	0.000311	0.00024	0.000586
H3_9_17 K9me3S10ac	0.097509	0.105514	0.003146	0.068723	0.00848	0.126697	0.126966	0.087381	0.138554	0.108724	0.073893	0.107057	0.001051	0.037504	0.03862	0.025725
H3_9_17 K9acS10ac	0.000601	0.000511	0	0.000370667	0.00017	0.000278	0.000224	0.000224	0.00052	0.000419	0.000267	0.000402	0.000256	3e-05	9.9e-05	0.000128333
H3_9_17 S10acK14ac	0.001952	0.001714	0	0.001222	0.000175	0.000808	0.000833	0.000605333	0.002019	0.001812	0.000939	0.00159	0.000385	0.000103	0.000244	0.000244
H3_9_17 K9me2S10acK14ac	0.000855	0.001537	0.000347	0.000913	0.000311	0.001591	0.006136	0.00267933	0.00133	0.001765	0.013881	0.00565867	0.000454	0.011222	0.003027	0.004901
H3_9_17 K9me3S10acK14ac	0.080077	0.123911	0.005744	0.0699107	0.003332	0.112824	0.104942	0.0736993	0.17128	0.145304	0.106178	0.140921	0.010087	0.033599	0.031898	0.0251947
H3_9_17 K9acS10acK14ac	0.000266	0.000722	0.000418	0.000468667	0.000167	0.000354	0.000261	0.000260667	0.000467	0.000544	0.000218	0.000409667	0.000412	0.000108	5.3e-05	0.000191
H3_18_26 unmod	0.797904	0.914418	0.612284	0.774869	0.631759	0.939448	0.815187	0.795465	0.750179	0.707191	0.664666	0.707345	0.57671	0.688078	0.736046	0.666945
H3_18_26 K23me1	0.000772	0.003256	0.001456	0.001828	0.000161	0.002117	0.002068	0.00144867	0.002253	0.001931	0.002117	0.00210033	0.001789	0.000102	5.9e-05	0.00065
H3_18_26 K18me1	0.000193	0.006868	0.001521	0.00286067	8.9e-05	0.006332	0.004132	0.00351767	0.004484	0.003707	0.002799	0.00366333	0.004584	8.4e-05	5.6e-05	0.00157467
H3_18_26 K18me1K23me1	0.000536	0.000647	0.000238	0.000473667	0.000178	0.000586	0.000551	0.000438333	0.0006	0.000582	0.000254	0.000478667	0.000837	3e-06	0.000192	0.000344
H3_18_26 K18ac	0.017331	0.003707	0.060069	0.0270357	0.085046	0.004822	0.025376	0.0384147	0.063148	0.066557	0.050724	0.060143	0.027688	0.016705	0.016411	0.020268
H3_18_26 K23ac	0.141466	0.019335	0.281148	0.147316	0.239311	0.010573	0.119194	0.123026	0.133858	0.179801	0.225098	0.179586	0.35822	0.264883	0.217169	0.280091
H3_18_26 K18acK23ac	0.041797	0.051769	0.043285	0.045617	0.043456	0.036124	0.033494	0.0376913	0.045478	0.040231	0.054343	0.046684	0.030172	0.030145	0.030067	0.030128
H3_27_40 unmod	0.030073	0.023669	0.029992	0.0279113	0.022282	0.047309	0.037453	0.0356813	0.034658	0.033167	0.036321	0.0347153	0.034507	0.073354	0.049451	0.0524373
H3_27_40 K36me1	0.014819	0.013857	0.012623	0.0137663	0.012335	0.01311	0.010019	0.0118213	0.044661	0.009955	0.009424	0.0213467	0.008467	0.009963	0.007785	0.00873833
H3_27_40 K27me1	0.038243	0.032975	0.03632	0.035846	0.046678	0.048088	0.032522	0.0424293	0.044661	0.028761	0.029599	0.0343403	0.044842	0.055403	0.047096	0.0491137
H3_27_40 K27me2	0.309874	0.305081	0.297212	0.304056	0.345035	0.304482	0.319822	0.323113	0.250255	0.268741	0.29135	0.270115	0.35665	0.510156	0.413951	0.426919
H3_27_40 K36me2	0.024653	0.030156	0.04619	0.0336663	0.032853	0.02058	0.028279	0.0272373	0.028646	0.031457	0.023994	0.0280323	0.021113	0	0.009756	0.0102897
H3_27_40 K27me3	0.107106	0.101792	0.10928	0.106059	0.184182	0.15296	0.128942	0.155361	0.104623	0.10396	0.101023	0.103202	0.135371	0.262092	0.199986	0.19915
H3_27_40 K36me3	0.018881	0.025682	0.037279	0.0272807	0.022352	0.000839	0.022552	0.0152477	0.021214	0.028406	0.028317	0.025979	0.013661	0	0.019389	0.0110167
H3_27_40 K27me2K36me1	0.057777	0.069354	0.079512	0.068881	0.07029	0.000641	0.055987	0.042306	0.049567	0.055852	0.06875	0.0580563	0.084357	0	0.057396	0.047251
H3_27_40 K27me1K36me2	0.056016	0.04894	0.061826	0.055594	0.023604	0.03873	0.034622	0.0323187	0.048932	0.045912	0.056199	0.0503477	0.030336	0	0.019361	0.0165657
H3_27_40 K27me1K36me1	0.015854	0.016555	0.015764	0.0160577	0.01464	0.014168	0.01097	0.0132593	0.012994	0.013663	0.010328	0.0123283	0.010933	0.012152	0.009645	0.01091
H3_27_40 K27me3K36me1	0.017111	0.022482	0.026954	0.0221823	0.040934	0.026939	0.022948	0.0302737	0.020374	0.022944	0.02444	0.022586	0.032557	0.025895	0.033084	0.030512
H3_27_40 K27me1K36me3	0.00994	0.008677	0.012239	0.0102853	0.009515	0.013233	0.012155	0.0116343	0.011873	0.010234	0.014209	0.0121053	0.015049	0	0.010195	0.00841467
H3_27_40 K27me2K36me2	0.159385	0.197846	0.13608	0.164437	0.104054	0.195985	0.167369	0.155803	0.221172	0.245857	0.224172	0.2304	0.099566	0.024331	0.072268	0.0653883
H3_27_40 K27me3K36me2	0.023973	0.031964	0.024113	0.0266833	0.035869	0.056263	0.045751	0.045961	0.04485	0.050102	0.044526	0.0464927	0.037554	0.009966	0.021004	0.0228413
H3_27_40 K27ac	0.001566	0.001168	0.001593	0.00144233	0.00124	0.002479	0.001252	0.001657	0.001993	0.001906	0.001897	0.001932	0.000737	0.001839	0.000415	0.000997
H3_27_40 S28ph	1e-06	0	0	3.33e-07	0	0	0	0	0	4e-06	0	1.33e-06	2e-06	7e-06	0	3e-06
H3_27_40 K27me1S28ph	0	0	3.5e-05	1.17e-05	9.4e-05	0	0	3.13e-05	0	1e-06	1.7e-05	6e-06	0	0	0	0
H3_27_40 K27me2S28ph	2.3e-05	2.7e-05	1.7e-05	2.23e-05	3.2e-05	4e-06	0.000125	5.37e-05	7e-06	4e-05	0	1.57e-05	9.1e-05	0	0	3.03e-05
H3_27_40 K27me3S28ph	3.6e-05	8.5e-05	0.000163	9.47e-05	0.000286	0.000222	0.000191	0.000233	0.000116	0.000126	0.000164	0.000135333	0.000117	5.6e-05	5.2e-05	7.5e-05
H3_27_40 K27me2S28phK36me2	0.000229	4.8e-05	2e-06	9.3e-05	5.5e-05	3.5e-05	0.000113	6.77e-05	0.000107	7.4e-05	7.6e-05	8.57e-05	4.2e-05	0	0	1.4e-05
H3_27_40 K27me3S28phK36me2	5e-06	1.7e-05	0	7.33e-06	3.9e-05	5.9e-05	2e-05	3.93e-05	6e-05	7.1e-05	7.5e-05	6.87e-05	1.9e-05	0	1e-06	6.67e-06
H3_27_40 S28ac	0.000282	0.000229	0.000223	0.000244667	0.000286	0.000322	0.000289	0.000299	0.000293	0.000222	0.000144	0.000219667	0.000105	4.4e-05	8e-06	5.23e-05
H3_27_40 K27me2S28ac	0.000552	0.000496	0.000277	0.000441667	0.000174	0.000436	0.000525	0.000378333	0.000707	0.000377	0.0004	0.000494667	0.000333	1.1e-05	6.7e-05	0.000137
H3_27_40 K27me3S28ac	0.085812	0.048448	0.053952	0.0627373	0.027572	0.048653	0.05294	0.043055	0.04119	0.035812	0.027152	0.034718	0.058073	0.013309	0.024949	0.0321103
H3_27_40 K27me3S28acK36me1	0.027788	0.020452	0.018356	0.0221987	0.0056	0.01446	0.015155	0.0117383	0.017046	0.012357	0.007422	0.012275	0.015519	0.001423	0.004142	0.007028
H33_27_40 unmod	0.028849	0.037355	0.040722	0.035642	0.021845	0.030713	0.038298	0.0302853	0.030848	0.038314	0.034762	0.0346413	0.028423	0.104915	0.050602	0.0613133
H33_27_40 K36me1	0.028284	0.019858	0.019579	0.0225737	0.021221	0.020722	0.018134	0.0200257	0.01605	0.01581	0.013609	0.0151563	0.015503	0.036643	0.019312	0.0238193
H33_27_40 K27me1	0.024895	0.03333	0.03553	0.0312517	0.0232	0.024042	0.037194	0.0281453	0.02866	0.023534	0.020513	0.0242357	0.028039	0.044523	0.032337	0.0349663
H33_27_40 K27me2	0.239883	0.156264	0.179175	0.191774	0.225718	0.267796	0.148822	0.214112	0.063308	0.045366	0.149525	0.0860663	0.291013	0.334848	0.303591	0.309817
H33_27_40 K36me2	0.020886	0.007639	0.055453	0.0279927	0.071947	0.014443	0.026387	0.0375923	0.008708	0.006877	0.006435	0.00734	0.022214	0	0.017033	0.0130823
H33_27_40 K27me3	0.092052	0.099536	0.092984	0.0948573	0.144177	0.089395	0.108529	0.114034	0.087735	0.091667	0.081828	0.0870767	0.101595	0.312515	0.186533	0.200214
H33_27_40 K36me3	0.011551	0.015043	0.027899	0.0181643	0.020613	0.007838	0.019733	0.0160613	0.00463	0.018483	0.017229	0.0134473	0.017432	0	0.016829	0.0114203
H33_27_40 K27me2K36me1	0.059203	0.089937	0.082572	0.0772373	0.084565	0.060775	0.058044	0.0677947	0.075916	0.080416	0.06815	0.0748273	0.083778	0	0.100608	0.061462
H33_27_40 K27me1K36me2	0.071173	0.061001	0.094214	0.0754627	0.037292	0.045695	0.04375	0.0422457	0.040505	0.058027	0.0684	0.055644	0.045415	0	0.042087	0.0291673
H33_27_40 K27me1K36me1	0.013232	0.021847	0.020486	0.0185217	0.018148	0.014337	0.013175	0.01522	0.021086	0.01923	0.015799	0.018705	0.013583	0.024786	0.013528	0.017299
H33_27_40 K27me3K36me1	0.015824	0.028375	0.024523	0.0229073	0.040993	0.02354	0.020699	0.0284107	0.025358	0.026075	0.023613	0.0250153	0.036825	0.045718	0.057048	0.0465303
H33_27_40 K27me1K36me3	0.014613	0.012459	0.022713	0.016595	0.017642	0.016739	0.014481	0.0162873	0.010455	0.016407	0.016989	0.014617	0.029327	0	0.027001	0.018776
H33_27_40 K27me2K36me2	0.174828	0.299539	0.127504	0.200624	0.155775	0.226936	0.247743	0.210151	0.382096	0.340446	0.347153	0.356565	0.100217	0.04715	0.053676	0.0670143
H33_27_40 K27me3K36me2	0.036773	0.057827	0.028323	0.0409743	0.062615	0.071543	0.074879	0.069679	0.075488	0.089216	0.069003	0.0779023	0.070588	0.021096	0.045192	0.0456253
H33_27_40 K27ac	0.002583	0.003448	0.002938	0.00298967	0.000998	0.002815	0.002717	0.00217667	0.003877	0.00345	0.002912	0.003413	0.002769	0.005511	0	0.00276
H33_27_40 S28ph	7.6e-05	4.2e-05	0.000828	0.000315333	0.00062	0.000108	0.0001	0.000276	5.6e-05	0.000313	3.7e-05	0.000135333	0.000416	0.001289	0.000168	0.000624333
H33_27_40 K27me1S28ph	2.7e-05	0	0	9e-06	0	0	0	0	1e-05	0.000581	0	0.000197	0	0	0	0
H33_27_40 K27me2S28ph	0	1.2e-05	0	4e-06	0	0	1.2e-05	4e-06	1e-05	0	3.7e-05	1.57e-05	0	0.000206	0	6.87e-05
H33_27_40 K27me3S28ph	0	0	0	0	0	0	0	0	0	0.000285	4.7e-05	0.000110667	0	0	0	0
H33_27_40 K27me2S28phK36me2	0	0	0	0	0	2e-06	0.000707	0.000236333	0	0.000313	8.9e-05	0.000134	0	0	0	0
H33_27_40 K27me3S28phK36me2	0.000106	0.000351	0	0.000152333	0	6e-05	1.8e-05	2.6e-05	0.000403	0.000219	0.00014	0.000254	0	0.000588	0	0.000196
H33_27_40 S28ac	0.000861	0.00047	0.001075	0.000802	0.000796	0.000265	2.5e-05	0.000362	0.001338	0.000667	9.2e-05	0.000699	0.00106	0.002189	7.7e-05	0.00110867
H33_27_40 K27me2S28ac	0.000475	0.001312	0.000738	0.000841667	0.000158	0.001858	0.00046	0.000825333	0.00115	0.001628	0.001012	0.00126333	9.4e-05	0.00246	0	0.000851333
H33_27_40 K27me3S28ac	0.11684	0.004792	0.097461	0.073031	0.036894	0.041235	0.083277	0.053802	0.066139	0.076267	0.036841	0.059749	0.070475	0.012364	0.023735	0.0355247
H33_27_40 K27me3S28acK36me1	0.046989	0.049565	0.045283	0.047279	0.014785	0.039141	0.042818	0.032248	0.056175	0.046409	0.025785	0.0427897	0.041235	0.003198	0.010641	0.018358
H3_41_49 unmod	0.999863	0.999982	0.998805	0.99955	0.998909	0.999986	0.999986	0.999627	0.999913	0.999962	0.99998	0.999952	0.999668	0.999963	0.999721	0.999784
H3_41_49 Y41ph	0.000137	1.8e-05	0.001195	0.00045	0.001091	1.4e-05	1.4e-05	0.000373	8.7e-05	3.8e-05	2e-05	4.83e-05	0.000332	3.7e-05	0.000279	0.000216
H3_54_63 unmod	0.90808	0.95009	0.94466	0.934277	0.971205	0.967556	0.976364	0.971708	0.982265	0.980726	0.971478	0.978156	0.933572	0.958234	0.941813	0.94454
H3_54_63 K56me1	0.000209	0	0	6.97e-05	0	5.6e-05	0	1.87e-05	1.9e-05	2.5e-05	1.5e-05	1.97e-05	0	0	0	0
H3_54_63 K56me2	0.091542	0.049763	0.055176	0.0654937	0.02725	0.031453	0.017105	0.0252693	0.011284	0.013623	0.024405	0.0164373	0.065649	0.040103	0.058187	0.0546463
H3_54_63 K56me3	0	0	0	0	0	0	0	0	0	0	0	0	0	0	0	0
H3_54_63 K56ac	0.00017	0.000146	0.000164	0.00016	0.001544	0.000935	0.006531	0.00300333	0.006432	0.005626	0.004102	0.00538667	0.000778	0.001663	0	0.000813667
H3_73_83 unmod	0.788477	0.906763	0.849706	0.848315	0.909349	0.905223	0.895181	0.903251	0.941174	0.962954	0.95188	0.952003	0.882711	0.919635	0.960582	0.920976
H3_73_83 K79me1	0.010383	0.042231	0.067125	0.039913	0.040401	0.046241	0.014951	0.0338643	0.0254	0.018011	0.021738	0.0217163	0.043166	0.046328	0.026805	0.0387663
H3_73_83 K79me2	0.193792	0.049512	0.074905	0.10607	0.037765	0.045791	0.083402	0.0556527	0.030589	0.017071	0.025288	0.024316	0.066584	0.017111	0.009123	0.0309393
H3_73_83 K79me3	0	0	0	0	0.001138	0.00023	0.000846	0.000738	0	0.000899	0.000103	0.000334	0	0	0	0
H3_73_83 K79ac	0.007349	0.001494	0.008265	0.00570267	0.011348	0.002514	0.00562	0.006494	0.002836	0.001065	0.00099	0.00163033	0.007539	0.016926	0.00349	0.00931833
H3_117_128 unmod	0.999491	0.999073	0.998783	0.999116	0.998356	0.999102	0.996623	0.998027	0.998835	0.999009	0.999006	0.99895	0.994426	1	0.999843	0.99809
H3_117_128 K122ac	0.000509	0.000927	0.001217	0.000884333	0.001644	0.000898	0.003377	0.001973	0.001165	0.000991	0.000994	0.00105	0.005574	0	0.000157	0.00191033
H4_4_17 unmod	0.409827	0.423556	0.400587	0.411323	0.503865	0.515931	0.523066	0.514287	0.421867	0.435386	0.441823	0.433025	0.485629	0.530961	0.494618	0.503736
H4_4_17 K5ac	0.017722	0.016649	0.02248	0.0189503	0.023029	0.017508	0.014571	0.0183693	0.011847	0.014173	0.014954	0.013658	0.012521	0.014898	0.015358	0.014259
H4_4_17 K8ac	0.019856	0.018107	0.019737	0.0192333	0.025619	0.01902	0.022309	0.022316	0.018886	0.01588	0.013525	0.016097	0.019572	0.013774	0.01402	0.0157887
H4_4_17 K12ac	0.026116	0.025086	0.023171	0.024791	0.042391	0.038432	0.036025	0.0389493	0.025486	0.022237	0.02263	0.023451	0.037295	0.032414	0.031039	0.0335827
H4_4_17 K16ac	0.358677	0.364593	0.37086	0.36471	0.284298	0.282209	0.280628	0.282378	0.387165	0.394157	0.367492	0.382938	0.316099	0.29994	0.311399	0.309146
H4_4_17 K5acK8ac	0.00633	0.005217	0.006372	0.005973	0.005305	0.004758	0.005058	0.00504033	0.004323	0.004581	0.00425	0.00438467	0.004829	0.004649	0.005821	0.00509967
H4_4_17 K5acK12ac	0.004712	0.003331	0.004742	0.00426167	0.004857	0.005551	0.005041	0.00514967	0.003433	0.002818	0.004493	0.00358133	0.003016	0.003619	0.002905	0.00318
H4_4_17 K5acK16ac	0.021941	0.020344	0.019832	0.0207057	0.011738	0.012079	0.01178	0.0118657	0.014712	0.011591	0.013246	0.013183	0.010136	0.009853	0.01404	0.011343
H4_4_17 K8acK12ac	0.001683	0.0027	0.001286	0.00188967	0.003539	0.003804	0.003492	0.00361167	0.001887	0.002112	0.002267	0.00208867	0.002762	0.001972	0.005522	0.00341867
H4_4_17 K8acK16ac	0.045772	0.043771	0.04496	0.0448343	0.034097	0.029653	0.029162	0.0309707	0.037608	0.034776	0.037673	0.0366857	0.033309	0.0246	0.027652	0.0285203
H4_4_17 K12acK16ac	0.048128	0.044843	0.045642	0.0462043	0.04391	0.047559	0.043602	0.0450237	0.044417	0.038901	0.048248	0.0438553	0.053246	0.039446	0.04927	0.0473207
H4_4_17 K5acK8acK12ac	0.002019	0.001148	0.002912	0.00202633	0.001216	0.001773	0.002201	0.00173	0.001371	0.001365	0.001443	0.001393	0.001644	0.002434	0.003033	0.00237033
H4_4_17 K5acK8acK16ac	0.006987	0.006453	0.00632	0.00658667	0.002486	0.003179	0.003459	0.00304133	0.005167	0.004096	0.005226	0.00482967	0.00213	0.002507	0.002609	0.00241533
H4_4_17 K5acK12acK16ac	0.010024	0.007102	0.009831	0.00898567	0.003563	0.005581	0.004995	0.004713	0.006271	0.004688	0.00645	0.005803	0.005179	0.004821	0.006608	0.005536
H4_4_17 K8acK12acK16ac	0.0147	0.013113	0.016722	0.014845	0.007437	0.009757	0.012245	0.009813	0.011871	0.010117	0.012085	0.0113577	0.010706	0.010922	0.012352	0.0113267
H4_4_17 K5acK8acK12acK16ac	0.005505	0.003986	0.004545	0.00467867	0.002649	0.003205	0.002366	0.00274	0.00369	0.003123	0.004196	0.00366967	0.001927	0.003188	0.003755	0.00295667
H4_20_23 unmod	0.332804	0.337243	0.032971	0.234339	0.022534	0.440601	0.42525	0.296128	0.367338	0.332306	0.341492	0.347045	0.043376	0.41894	0.365637	0.275984
H4_20_23 K20me1	0.418075	0.469032	0.163259	0.350122	0.269801	0.510228	0.531762	0.437264	0.570638	0.580314	0.382137	0.51103	0.234507	0.366511	0.340844	0.313954
H4_20_23 K20me2	0.235625	0.180934	0.765805	0.394121	0.688885	0.045958	0.040284	0.258376	0.058431	0.082789	0.266243	0.135821	0.682502	0.203771	0.276825	0.387699
H4_20_23 K20me3	0.004093	0.010543	0.036672	0.0171027	0.018141	0.001048	0.000527	0.006572	0.001584	0.002627	0.008038	0.004083	0.03876	0.006495	0.014526	0.019927
H4_20_23 K20ac	0.009403	0.002249	0.001293	0.004315	0.00064	0.002165	0.002179	0.00166133	0.002009	0.001965	0.002089	0.002021	0.000855	0.004283	0.002168	0.00243533
H4_40_45 unmod	0.999961	0.9998	0	0.666587	0.038798	0.9997	1	0.679499	0.999518	0.999647	0.999654	0.999606	0.998762	0.999959	0.999964	0.999562
H4_40_45 K44ac	3.9e-05	0.0002	0	7.97e-05	0.961202	0.0003	0	0.320501	0.000482	0.000353	0.000346	0.000393667	0.001238	4.1e-05	3.6e-05	0.000438333
H4_79_92 unmod	1	1	1	1	1	1	1	1	1	1	1	1	1	1	1	1
H14_25_32 unmod	0.98364	0.970841	0.952566	0.969016	0.70857	0.976757	0.982948	0.889425	0.961675	0.977349	0.961423	0.966816	0.9575	0.973713	0.978554	0.969922
H14_25_32 K25me1	0.014	0.01343	0.044121	0.0238503	0.172706	0.002247	0.014834	0.0632623	0.013025	0.020829	0.019455	0.0177697	0.03777	0.011131	0.0088	0.0192337
H14_25_32 K25me2	0.000634	0.000884	7.8e-05	0.000532	0.000384	0.001035	0.001421	0.000946667	0.000763	0.000779	0.000541	0.000694333	0	0.000388	0.000475	0.000287667
H14_25_32 K25me3	0	0	0	0	0	0	0	0	0	0	0	0	0	0	0	0
H14_25_32 K25ac	0.00109	0.010052	0.002294	0.00447867	0.080113	0.01419	0.000361	0.0315547	0.01751	0.000546	0.01173	0.00992867	0.003291	0.008978	0.007533	0.00660067
H14_25_32 K31ac	0.000636	0.004793	0.000941	0.00212333	0.038227	0.005771	0.000436	0.0148113	0.007026	0.000498	0.006851	0.00479167	0.001438	0.00579	0.004638	0.00395533
H12_33_53 unmod	0.482394	0.940855	0.94106	0.788103	0.410788	0.965462	0.379372	0.585207	0.955249	0.980378	0.941025	0.958884	0.993789	0.981485	0.992172	0.989149
H12_33_53 K33me1	0.032041	0.047985	0.009078	0.0297013	0.010359	0.027108	0.018527	0.0186647	0.021335	0.003922	0.01997	0.0150757	0	0	0	0
H12_33_53 K33me2	0	0.006053	0.037377	0.0144767	0.573663	0.005378	0.594653	0.391231	0.004962	0.008568	0.028009	0.0138463	0.00452	0	0	0.00150667
H12_33_53 K33me3	0.400784	0.004318	0.006847	0.137316	0.005191	7.8e-05	0.001762	0.00234367	0.001081	0	0.002749	0.00127667	0.000562	0	0.007828	0.00279667
H12_33_53 K33ac	0.050085	0	0	0.016695	0	0	0	0	0.013384	0.002134	0.005686	0.007068	0.001129	0	0	0.000376333
H12_33_53 S40ac	0.034695	0.000789	0.005638	0.0137073	0	0.001973	0.005686	0.002553	0.00399	0.004997	0.002562	0.00384967	0	0.018515	0	0.00617167
H15_33_53 unmod	0.897554	0.992421	0.936492	0.942156	0.702907	0.979018	0.406334	0.696086	0.966569	0.989471	0.973291	0.976444	0.945327	0.923137	0.856354	0.908273
H15_33_53 K33me1	0	0	0.051636	0.017212	0.008563	0	0	0.00285433	0.002238	0	0.000937	0.00105833	0	0.011197	0	0.00373233
H15_33_53 K33me2	0.069623	0.003498	0.011708	0.0282763	0.283054	0.004481	0.593666	0.293734	0.002334	0	0.012086	0.00480667	0.016356	0.065666	0.143646	0.0752227
H15_33_53 K33me3	0.032823	0.002174	0.000163	0.01172	0	0.005201	0	0.00173367	0.017026	0.0057	0.002431	0.00838567	0.020922	0	0	0.006974
H15_33_53 K33ac	0	0.000488	0	0.000162667	0	0.007964	0	0.00265467	0.010063	0.000503	0.010936	0.00716733	0.01207	0	0	0.00402333
H15_33_53 S40ac	0	0.001418	0	0.000472667	0.005476	0.003337	0	0.00293767	0.00177	0.004326	0.000319	0.00213833	0.005325	0	0	0.001775
H1_1_35 H11,SETAPVAQAASTATEKPAAAKKTKKPAKAAAPR	0	0	0	0	0	0.000439	0.003471	0.00130333	0.000601	0	0.001563	0.000721333	0.000123	0	0	4.1e-05
H1_1_35 H12,SEAAPAAPAAAPPAEKAPAKKKAAKKPAGVR	0	0.007225	0.108251	0.038492	0.085355	0.01633	0.064836	0.055507	0.006894	0.005101	0.06187	0.0246217	0.112929	0.039067	0.024431	0.058809
H1_1_35 H13,SETAPAAPAAPAPVEKTPVKKKAKKTGAAAGKR	0.180307	0.887811	0.355095	0.474404	0.552098	0.883321	0.278431	0.571283	0.955534	0.967912	0.46908	0.797509	0.389459	0.562689	0.715787	0.555978
H1_1_35 H14,SETAPAAPAAPAPAEKTPVKKKAR	0.819693	0.074212	0.417998	0.437301	0.300413	0.083904	0.508437	0.297585	0.023366	0.018686	0.314878	0.118977	0.496401	0.398244	0.259781	0.384809
H1_1_35 H15,SETAPAETAAPAPVEKSPAKKKTTKKAGAAKR	0	0.030751	0.118657	0.0498027	0.062134	0.016006	0.144826	0.074322	0.013605	0.008301	0.152609	0.0581717	0.001088	0	0	0.000362667
H1_54_81 H11,SGVSLAALKKSLAAAGYDVEKNNSR	0	0	0	0	0	0	0	0	0	0	0	0	0	0	0	0
H1_54_81 H1v234,SGVSLAALKKALAAAGYDVEKNNSR	0	0.374031	0.042555	0.138862	0.453238	0.083652	1	0.512297	0.094913	0	0.014488	0.036467	1	0	0.476426	0.492142
H1_54_81 H15,GGVSLPALKKALAAGGYDVEKNNSR	1	0.625969	0.957445	0.861138	0.546762	0.916348	0	0.487703	0.905087	1	0.985512	0.963533	0	0	0.523574	0.174525
H1_54_81 H1T,AGMSLAALKKALAAAGYDVEKNNSR	0	0	0	0	0	0	0	0	0	0	0	0	0	0	0	0
H2A1_36_42 unmod	0.988491	0.985814	0.976548	0.983618	0.958628	0.988019	0.998762	0.981803	0.96889	0.986731	0.92801	0.96121	0.97369	0.934238	0.876308	0.928079
H2A1_36_42 K36ac	0.001565	0.001754	0.001141	0.00148667	0.017172	0.002873	0.00082	0.006955	0.002192	0.005474	0.008279	0.005315	0.001315	0.001237	0.067025	0.0231923
H2A1_36_42 Y39ac	0.009944	0.012431	0.022311	0.0148953	0.0242	0.009109	0.000419	0.0112427	0.028918	0.007795	0.063712	0.033475	0.024995	0.064525	0.056667	0.048729
H2A3_36_42 unmod	0.995411	0.998482	0.997676	0.99719	0.973794	0.997825	0.999031	0.990217	0.998113	0.999105	0.999247	0.998822	0.999666	0.997628	0.994449	0.997248
H2A3_36_42 K36ac	0.000312	0.000592	0	0.000301333	0.002337	0.000749	0.000887	0.00132433	0.000931	0.000555	0.000432	0.000639333	0	0.001019	0.000706	0.000575
H2A3_36_42 Y39ac	0.004277	0.000927	0.002324	0.00250933	0.02387	0.001427	8.2e-05	0.00845967	0.000956	0.00034	0.000321	0.000539	0.000334	0.001354	0.004845	0.00217767
H2AX_36_42 unmod	0.997087	0.998535	0.85092	0.948847	0.998759	0.996763	0.998325	0.997949	0.996778	0.997779	0.998594	0.997717	0.976869	0.998642	0.996414	0.990642
H2AX_36_42 K36ac	0.000679	0.001162	0	0.000613667	0	0.000786	0.000798	0.000528	0.000692	0.000579	0.000291	0.000520667	5.7e-05	0.000975	0.000804	0.000612
H2AX_36_42 Y39ac	0.002233	0.000303	0.14908	0.0505387	0.001241	0.002451	0.000877	0.001523	0.002531	0.001642	0.001114	0.00176233	0.023074	0.000383	0.002782	0.00874633
H2A1_4_11 unmod	0.882745	0.867471	0.819796	0.856671	0.806394	0.903876	0.887426	0.865899	0.85284	0.844945	0.918609	0.872131	0.903739	0.919724	0.907376	0.91028
H2A1_4_11 K5ac	0.104443	0.117471	0.114046	0.111987	0.124905	0.070964	0.072718	0.089529	0.125009	0.125007	0.065834	0.105283	0.049896	0.06714	0.077672	0.0649027
H2A1_4_11 K9ac	0.010576	0.012886	0.024043	0.015835	0.065616	0.013425	0.014019	0.03102	0.012031	0.014069	0.007759	0.0112863	0.026422	0.011138	0.0124	0.0166533
H2A1_4_11 K5acK9ac	0.001907	0.000294	0.000804	0.00100167	0.002715	0.011336	0.023377	0.012476	0.009489	0.011264	0.000302	0.00701833	0.001115	0.001283	0.002049	0.00148233
H2A1_4_11 K9me1	0.000161	0.00158	0.033636	0.0117923	0.000219	0.000194	0.00198	0.000797667	0.000456	0.002823	0.00393	0.002403	0.009771	0.000221	0.000221	0.00340433
H2A1_4_11 K5me1	0.000168	0.000298	0.007675	0.00271367	0.000151	0.000204	0.00048	0.000278333	0.000175	0.001891	0.003567	0.00187767	0.009058	0.000494	0.000282	0.003278
H2AJ_4_11 unmod	0.089807	0.042206	0.155216	0.095743	0.001711	0.005674	0.138643	0.048676	0.014811	0.001882	0.046187	0.02096	0.02091	0.019848	0.03277	0.0245093
H2AJ_4_11 K5ac	0.001671	0.00046	0.003871	0.00200067	5.2e-05	0.000102	0.000187	0.000113667	5e-05	0.000214	0.003577	0.00128033	0	7.6e-05	8.8e-05	5.47e-05
H2AJ_4_11 K9ac	0.004404	0.001195	0.013222	0.00627367	0.000201	0.000329	0.000291	0.000273667	0.00019	0.000469	0.003285	0.00131467	0.000222	0.000145	0.000137	0.000168
H2AJ_4_11 K5acK9ac	0.655562	0.908369	0.65485	0.739594	0.829825	0.977544	0.536394	0.781254	0.968033	0.963036	0.90031	0.943793	0.791758	0.917582	0.921138	0.876826
H2AJ_4_11 K9me1	0.230198	0.045363	0.039846	0.105136	0.156892	0.015683	0.303162	0.158579	0.010892	0.032848	0.0309	0.02488	0.061591	0.002072	0.009843	0.024502
H2AJ_4_11 K5me1	0.018358	0.002406	0.132995	0.051253	0.011319	0.000669	0.021323	0.0111037	0.006024	0.001551	0.01574	0.00777167	0.125518	0.060277	0.036025	0.07394
H2AX_4_11 unmod	0.836424	0.727517	0.619251	0.727731	0.208756	0.770287	0.836128	0.605057	0.748008	0.769391	0.782584	0.766661	0.917548	0.879189	0.876866	0.891201
H2AX_4_11 K5ac	0.084606	0.171424	0.236892	0.164307	0.503843	0.139122	0.094053	0.245673	0.159793	0.152094	0.140299	0.150729	0.025984	0.055116	0.063017	0.048039
H2AX_4_11 K9ac	0.054796	0.091545	0.097371	0.0812373	0.221637	0.081241	0.06407	0.122316	0.085317	0.068902	0.067814	0.074011	0.013185	0.040875	0.041955	0.032005
H2AX_4_11 K5acK9ac	0.008214	0.008373	0.000861	0.005816	0.065047	0.007836	0.001682	0.024855	0.004942	0.005696	0.000922	0.00385333	0.005067	0.002635	0.003179	0.003627
H2AX_4_11 K9me1	0.008016	0.000304	0.016522	0.00828067	0	0.000766	0.002202	0.000989333	0.000899	0.001647	0.004666	0.002404	0.010982	0.013537	0.009372	0.011297
H2AX_4_11 K5me1	0.007944	0.000836	0.029103	0.0126277	0.000716	0.000748	0.001865	0.00110967	0.001041	0.00227	0.003716	0.00234233	0.027235	0.008648	0.00561	0.013831
H2A1_1_11 unmod	0.196368	0.051867	0.039565	0.0959333	0.239597	0.80027	0.036502	0.35879	0.608463	0.493605	0.274746	0.458938	0.052095	0.069477	0.213289	0.11162
H2A1_1_11 S1ac	0.106359	0.251947	0.187581	0.181962	0.134173	0.051918	0.184417	0.123503	0.141957	0.145586	0.311646	0.19973	0.179401	0.032924	0.031632	0.081319
H2A1_1_11 K5ac	0.697273	0.696186	0.772854	0.722104	0.62623	0.147812	0.779081	0.517708	0.24958	0.360809	0.413607	0.341332	0.768504	0.897599	0.755079	0.807061
H2AV_1_19 unmod	0.760893	0.771207	0.890569	0.807556	0.883743	0.901106	0.946165	0.910338	0.880316	0.888319	0.885525	0.88472	0.854643	0.83164	0.757102	0.814462
H2AV_1_19 K4ac	0.079642	0.023827	0.028439	0.0439693	0.028274	0.014193	0.008495	0.0169873	0.021651	0.02705	0.02463	0.0244437	0.018168	0.053015	0.058598	0.0432603
H2AV_1_19 K7ac	0	0.004298	0.00776	0.00401933	0.014051	0.003544	0.01156	0.00971833	0.030291	0.016939	0.023496	0.0235753	0.020446	0.011666	0.017985	0.016699
H2AV_1_19 K11ac	0.043817	0.020021	0.021456	0.0284313	0.03051	0.014857	0.011426	0.018931	0.014248	0.026957	0.025062	0.022089	0.037131	0.033893	0.054222	0.0417487
H2AV_1_19 K15ac	0.097687	0.031896	0.050378	0.059987	0.033401	0.017274	0.021781	0.024152	0.035223	0.024928	0.024103	0.0280847	0.051287	0.059833	0.061614	0.057578
H2AV_1_19 K4acK7ac	0	0.04247	0.000786	0.0144187	0.007158	0.019743	0	0.008967	0.006182	0.007205	0.011933	0.00844	0.012096	0.006799	0.028936	0.0159437
H2AV_1_19 K4acK11ac	0	0.014511	0	0.004837	0.000169	0.000535	0	0.000234667	0.0015	0.000517	0	0.000672333	9.3e-05	0	0	3.1e-05
H2AV_1_19 K4acK15ac	0	0.022967	4.5e-05	0.00767067	0	0.001462	0	0.000487333	0.000511	0.00031	0	0.000273667	0	0	0.000208	6.93e-05
H2AV_1_19 K7acK11ac	0	0	4e-06	1.33e-06	0.000428	0	0	0.000142667	0.003648	0.000831	0	0.001493	0.000485	0	0.003584	0.00135633
H2AV_1_19 K7acK15ac	0	0.063737	0.00041	0.0213823	0.000636	0.006651	0	0.002429	0.005354	0.00474	0.002453	0.00418233	0.003314	0.000852	0.003172	0.002446
H2AV_1_19 K11acK15ac	0	0.005066	0.000127	0.001731	0.001629	0.020636	0	0.00742167	0.000885	0.002204	0.001972	0.001687	0.002045	0.002303	0.003585	0.00264433
H2AV_1_19 K7acK11acK15ac	0.004018	0	0	0.00133933	0	0	0.000257	8.57e-05	0.000171	0	0.000335	0.000168667	0.000121	0	0.005527	0.00188267
H2AV_1_19 K4acK11acK15ac	0.001686	0	0	0.000562	0	0	2.4e-05	8e-06	0	0	4e-06	1.33e-06	0	0	0.000436	0.000145333
H2AV_1_19 K4acK7acK15ac	0.006788	0	0	0.00226267	0	0	2e-05	6.67e-06	0	0	0.000127	4.23e-05	3.9e-05	0	0.00034	0.000126333
H2AV_1_19 K4acK7acK11ac	0.005469	0	0	0.001823	0	0	0.000209	6.97e-05	2e-05	0	0.000359	0.000126333	0.000132	0	0.004691	0.00160767
H2AV_1_19 K4acK7acK11acK15ac	0	0	2.6e-05	8.67e-06	0	0	6.3e-05	2.1e-05	0	0	0	0	0	0	0	0
H2AZ_1_19 unmod	0.623099	0.792807	0.846264	0.754057	0.871754	0.830222	0.885433	0.86247	0.737898	0.752468	0.817324	0.76923	0.835912	0.687231	0.588673	0.703939
H2AZ_1_19 K4ac	0.130244	0.050945	0.061961	0.08105	0.033693	0.033476	0.01829	0.0284863	0.048869	0.055862	0.036079	0.0469367	0.033723	0.079299	0.084139	0.0657203
H2AZ_1_19 K7ac	0.001838	0.025354	8.3e-05	0.00909167	0.009352	0.01796	0.021895	0.0164023	0.047071	0.027524	0.029467	0.0346873	0.018681	0.014183	0.04207	0.024978
H2AZ_1_19 K11ac	0.128689	0.082205	0.048952	0.0866153	0.062043	0.076508	0.049607	0.0627193	0.101107	0.086752	0.043965	0.0772747	0.066943	0.125009	0.158715	0.116889
H2AZ_1_19 K15ac	0.063939	0.019657	0.015796	0.0331307	0.01223	0.025279	0.015736	0.0177483	0.02781	0.03697	0.040807	0.0351957	0.01279	0.022126	0.039926	0.0249473
H2AZ_1_19 K4acK7ac	0.025479	0.010798	0.009112	0.0151297	0.003013	0.004242	0.004427	0.003894	0.008715	0.010318	0.015684	0.0115723	0.006355	0.017263	0.02797	0.017196
H2AZ_1_19 K4acK11ac	0.00339	0.002075	0.001761	0.00240867	0.001311	0.000921	0.000233	0.000821667	0.009048	0.003855	0.002161	0.00502133	0.003458	0.01396	0.013449	0.010289
H2AZ_1_19 K4acK15ac	0.001757	0.003433	4.7e-05	0.00174567	0	0.000333	8e-05	0.000137667	0.001146	0	0.00149	0.000878667	0	9.6e-05	0.000861	0.000319
H2AZ_1_19 K7acK11ac	0.003958	0.000185	0.002605	0.00224933	0.001358	0.000622	0.000318	0.000766	0.007659	0.007747	0.002265	0.00589033	0.010579	0.005449	0.013194	0.00974067
H2AZ_1_19 K7acK15ac	0.012496	0.006763	0.009341	0.00953333	0.002162	0.00206	0.000869	0.001697	0.00551	0.004173	0.005651	0.00511133	0.004624	0.006586	0.013337	0.00818233
H2AZ_1_19 K11acK15ac	0.004615	0.001507	0	0.00204067	0.0014	0.00151	0.001405	0.00143833	0.001552	0.002099	0.002069	0.00190667	0.002106	0.014098	0.000662	0.005622
H2AZ_1_19 K7acK11acK15ac	0.000296	0.001761	0.00138	0.00114567	0.000403	0.000389	0.00056	0.000450667	0.002028	0.001529	0.001201	0.001586	0.002017	0.005955	0.005949	0.00464033
H2AZ_1_19 K4acK11acK15ac	2.1e-05	0.000158	0	5.97e-05	1.5e-05	0	0.000289	0.000101333	3e-06	8e-06	0	3.67e-06	0	0	0	0
H2AZ_1_19 K4acK7acK15ac	0	0	0	0	0	2.6e-05	1e-05	1.2e-05	1.7e-05	7.2e-05	0	2.97e-05	0	0	0	0
H2AZ_1_19 K4acK7acK11ac	0.00018	0.001904	0.001634	0.00123933	0.000369	0.000374	0.000846	0.000529667	0.001523	0.001081	0.001122	0.001242	0.002645	0.002047	0.004239	0.002977
H2AZ_1_19 K4acK7acK11acK15ac	0	0.000448	0.001065	0.000504333	0.000896	0.006079	0	0.002325	4.5e-05	0.009543	0.000715	0.00343433	0.000168	0.006698	0.006816	0.00456067
H2A1_12_17 unmod	0.558745	0.591055	0.472223	0.540674	0.121342	0.599573	0.572178	0.431031	0.60197	0.57946	0.591629	0.59102	0.321109	0.414243	0.381676	0.372343
H2A1_12_17 K13ac	0.000386	0.000373	0.001399	0.000719333	0.24316	0.000366	0.000381	0.0813023	0.000355	0.00096	0.000379	0.000564667	0.000439	0.000694	0.000654	0.000595667
H2A1_12_17 K15ac	0.385263	0.372927	0.388125	0.382105	0.434965	0.365136	0.364776	0.388292	0.354709	0.385413	0.378962	0.373028	0.423922	0.560705	0.588033	0.52422
H2A1_12_17 K15me1	0.000156	8e-06	0.0002	0.000121333	0.000166	4.2e-05	4.2e-05	8.33e-05	1.4e-05	6.8e-05	0.000273	0.000118333	7.7e-05	3.9e-05	0.000111	7.57e-05
H2A1_12_17 K13me1	0.000144	3.7e-05	0.000289	0.000156667	0.000234	4.3e-05	4.6e-05	0.000107667	2.2e-05	6.9e-05	8.9e-05	6e-05	7.9e-05	2.8e-05	0.000129	7.87e-05
H2A1_12_17 T16ac	0.055306	0.0356	0.137763	0.076223	0.200134	0.034841	0.062576	0.0991837	0.042929	0.03403	0.028668	0.035209	0.254374	0.024291	0.029397	0.102687
H2A3_12_17 unmod	0.363098	0.359283	0.234424	0.318935	0.234028	0.353084	0.364523	0.317212	0.35893	0.375447	0.371159	0.368512	0.422105	0.555655	0.593554	0.523771
H2A3_12_17 K13ac	0.0018	0.001803	0.000881	0.00149467	0.002334	0.004392	0.001465	0.00273033	0.001458	0.001796	0.001538	0.00159733	0.001246	6.2e-05	0.004035	0.001781
H2A3_12_17 K15ac	0.001165	0.001562	0.000801	0.001176	0.00127	0.004653	0.003123	0.00301533	0.001156	0.001399	0.001411	0.001322	0.000627	0.000126	0.003171	0.001308
H2A3_12_17 K15me1	0.59908	0.627872	0.58261	0.603187	0.475676	0.612191	0.606925	0.564931	0.62855	0.610992	0.617667	0.61907	0.516791	0.436762	0.392988	0.448847
H2A3_12_17 K13me1	0.034341	0.008831	0.18072	0.0746307	0.286548	0.025459	0.023673	0.111893	0.009695	0.010205	0.008056	0.00931867	0.058567	0.007263	0.006057	0.0239623
H2A3_12_17 S16ac	0.000517	0.000648	0.000563	0.000576	0.000145	0.000222	0.00029	0.000219	0.000212	0.00016	0.00017	0.000180667	0.000664	0.000134	0.000195	0.000331
H2A1_72_77 unmod	0.998432	0.998276	0.999289	0.998666	0.994075	0.999788	0.99757	0.997144	0.998168	0.998318	0.9998	0.998762	0.997436	0.998156	0.999006	0.998199
H2A1_72_77 K74ac	0.001568	0.001724	0.000711	0.00133433	0.005925	0.000212	0.00243	0.00285567	0.001832	0.001682	0.0002	0.001238	0.002564	0.001844	0.000994	0.00180067
H2A_1_88 H2A14s,HLQLAIR	0.739256	0.759801	0.7934	0.764152	0.7875	0.803719	0.510025	0.700415	0.796425	0.793931	0.747746	0.779367	0.76945	0.145227	0.3675	0.427392
H2A_1_88 H2AZ,AGGKAGKDSGKAKTKAVSR	0.012982	0.05318	0.136581	0.067581	0.211605	0.0216	0.064649	0.0992847	0.023334	0.025182	0.036441	0.028319	0.204469	0.13203	0.087812	0.141437
H2A_1_88 H2AX,GKTGGKAR	0.247762	0.187019	0.07002	0.168267	0.000895	0.174681	0.425326	0.200301	0.180241	0.180887	0.215812	0.192313	0.026081	0.722743	0.544689	0.431171
H2B1B_80_86 unmod	0.99974	0.998884	0.999052	0.999225	0.98208	0.99796	0.999835	0.993292	0.998403	0.999436	0.999626	0.999155	0.996672	0.999031	0.982187	0.99263
H2B1B_80_86 Y83ac	0.00026	0.001116	0.000948	0.000774667	0.01792	0.00204	0.000165	0.00670833	0.001597	0.000564	0.000374	0.000845	0.003328	0.000969	0.017813	0.00737
H2B_1_29 1C,PEPAKSAPAPKKGSKKAVTKAQKKDGKKR	0.527035	0.790455	0.769979	0.695823	0.791232	0.714848	0.864966	0.790349	0.720989	0.707447	0.709709	0.712715	0.051666	0.792389	0.824248	0.556101
H2B_1_29 1H,PEPAKSAPAPKKGSKKALTKAQKKDGKKR	0.221362	0.06429	0.04118	0.108944	0.044632	0.091276	0.030839	0.0555823	0.093518	0.084179	0.095651	0.091116	0.303791	0.041182	0.092251	0.145741
H2B_1_29 2B,PDPAKSAPAPKKGSKKAVTKVQKKDGKKR	0.20115	0.070417	0.078235	0.116601	0.064169	0.127129	0.033188	0.0748287	0.092422	0.11879	0.093556	0.101589	0.277298	0.101768	0.082458	0.153841
H2B_1_29 1B,PEPSKSAPAPKKGSKKAISKAQKKDGKKR	0.042399	0.017528	0.015811	0.025246	0.030438	0.040399	0	0.0236123	0.021453	0.028231	0.025448	0.025044	0.367245	0.031706	0	0.132984
H2B_1_29 3B,PDPSKSAPAPKKGSKKAVTKAQKKDGKKR	0	0	0	0	0	0	0	0	0	0	0	0	0	0	0	0
H2B_1_29 1M,PEPTKSAPAPKKGSKKAVTKAQKKDGKKR	0	0.05731	0.073243	0.0435177	0.069527	0.026347	0.056737	0.0508703	0.070012	0.033229	0.05047	0.051237	0	0.028288	0.001043	0.009777
H2B_1_29 1P,PEPVKSVPAPKKGSKKAVTKAQKKDGKKR	0.008054	0	0.021552	0.00986867	0	0	0.014269	0.00475633	0.001605	0.028125	0.025166	0.0182987	0	0.004668	0	0.001556
H2B_1_29 2E,PELAKSAPAPKKGSKKAVTKAQKKDGKKR	0	0	0	0	0	0	0	0	0	0	0	0	0	0	0	0

## Sheet: S3
Table S3. c-fuzzy means clustering output
	cluster	MA	X4C	X11mi	X11pl	isClusterMember	maxMembership	membership.of.cluster.1	membership.of.cluster.2	membership.of.cluster.3	membership.of.cluster.4	membership.of.cluster.5	membership.of.cluster.6	membership.of.cluster.7	membership.of.cluster.8
H3_3_8_unmod	1	0.352895	-0.220834	-1.25304	1.12098	TRUE	0.521515	0.521515	0.0614529	0.0501296	0.118886	0.0466987	0.0555411	0.0728314	0.0729445
H3_9_17_K9me2	1	0.0332442	-0.395128	-0.997465	1.35935	FALSE	0.397973	0.397973	0.0663249	0.0549475	0.20863	0.054606	0.0595545	0.0732436	0.0847203
H3_9_17_K9me2K14ac	1	-0.637497	0.747498	-1.06217	0.952172	FALSE	0.177228	0.177228	0.167595	0.0806567	0.168404	0.092181	0.117523	0.0916608	0.104751
H33_27_40_K36me1	1	0.568872	-0.0960551	-1.36676	0.893941	FALSE	0.392115	0.392115	0.0826239	0.0674437	0.12422	0.0599785	0.0757339	0.104368	0.0935168
H33_27_40_K27me1	1	0.351222	-0.329845	-1.18704	1.16567	TRUE	0.594043	0.594043	0.0497133	0.0419964	0.106263	0.0391346	0.0454069	0.0609575	0.0624858
H33_27_40_K27me2	1	-0.0943805	0.148832	-1.24531	1.19086	FALSE	0.303891	0.303891	0.10245	0.0691589	0.182212	0.0703762	0.0850821	0.089735	0.0970951
H33_27_40_K27me1K36me3	1	0.0153119	-0.164725	-1.14215	1.29156	FALSE	0.389765	0.389765	0.0767247	0.058699	0.184401	0.0585019	0.0669753	0.0782611	0.0866713
H33_27_40_S28ph	1	-0.108772	-0.299627	-0.982181	1.39058	FALSE	0.331893	0.331893	0.0743451	0.0588545	0.243433	0.0601543	0.0654798	0.0760657	0.0897738
H3_54_63_K56me2	1	1.072	-0.650613	-1.02884	0.607459	FALSE	0.262828	0.262828	0.0781574	0.0877922	0.120627	0.0680088	0.0801858	0.17442	0.127981
H3_73_83_K79me1	1	0.762679	0.0359633	-1.42356	0.624913	FALSE	0.2878	0.2878	0.100235	0.0824812	0.121771	0.0699552	0.093977	0.135767	0.108014
H3_73_83_K79ac	1	-0.0263458	0.222838	-1.30869	1.1122	FALSE	0.299064	0.299064	0.107873	0.0713002	0.169084	0.0715837	0.0891319	0.0936592	0.0983039
H4_4_17_K12acK16ac	1	0.403662	-0.386266	-1.16794	1.15055	TRUE	0.625891	0.625891	0.0449871	0.0390272	0.0966441	0.0359694	0.041516	0.0574797	0.0584857
H4_4_17_K5acK8acK12ac	1	0.351172	-0.359567	-1.16784	1.17624	TRUE	0.609191	0.609191	0.0472396	0.04029	0.103691	0.0375435	0.0432729	0.0584568	0.0603148
H4_20_23_K20me2	1	0.816604	-0.290605	-1.29022	0.764223	FALSE	0.353477	0.353477	0.0806867	0.0743753	0.120198	0.0623622	0.0777319	0.12719	0.10398
H4_20_23_K20me3	1	0.667094	-0.68868	-1.00913	1.03071	FALSE	0.43561	0.43561	0.0616957	0.0620241	0.130863	0.0537742	0.0600359	0.0989713	0.097026
H1_1_35_H12	1	-0.369227	0.701864	-1.24236	0.909724	FALSE	0.197985	0.197985	0.159255	0.080515	0.159556	0.0867359	0.115576	0.0963543	0.104023
H1_1_35_H14	1	0.914427	-0.0865691	-1.3662	0.538346	FALSE	0.271038	0.271038	0.0961025	0.0861041	0.117719	0.0701915	0.0933238	0.152762	0.112759
H2AX_36_42_K36ac	1	0.88075	-0.792838	-0.936095	0.848183	FALSE	0.317436	0.317436	0.0715865	0.0788112	0.134584	0.0644882	0.0720448	0.137676	0.123372
H2A1_4_11_K5me1	1	0.518219	-1.34663	-0.121945	0.950354	FALSE	0.183956	0.183956	0.0723353	0.0935616	0.183482	0.0819737	0.0749621	0.125817	0.183913
H2AJ_4_11_K5me1	1	0.474829	-0.776429	-0.880271	1.18187	FALSE	0.417722	0.417722	0.0605506	0.0603792	0.160728	0.0546444	0.0583449	0.0893656	0.098265
H2AX_4_11_K9me1	1	0.521565	-0.97687	-0.686143	1.14145	FALSE	0.308773	0.308773	0.0677189	0.073184	0.185183	0.0652694	0.0668377	0.107787	0.125248
H2AX_4_11_K5me1	1	0.771122	-0.953496	-0.768926	0.9513	FALSE	0.29882	0.29882	0.0702532	0.0795225	0.15228	0.0666607	0.0707852	0.129602	0.132077
H2A1_1_11_K5ac	1	0.597459	-0.379075	-1.22173	1.00335	TRUE	0.513798	0.513798	0.0593494	0.0532657	0.108923	0.0470708	0.0558584	0.083549	0.0781854
H2AV_1_19_K4ac	1	0.869877	-1.11849	-0.569015	0.817629	FALSE	0.231156	0.231156	0.072547	0.0907993	0.148879	0.0732031	0.0752121	0.150883	0.157321
H2AV_1_19_K15ac	1	0.925295	-0.965493	-0.75799	0.798188	FALSE	0.261433	0.261433	0.0728349	0.0868193	0.139919	0.0695538	0.0748408	0.152671	0.141928
H2AV_1_19_K4acK7ac	1	0.652105	-0.783509	-0.922286	1.05369	FALSE	0.395493	0.395493	0.0639182	0.0661199	0.144082	0.0574284	0.0626217	0.10424	0.106097
H2AV_1_19_K7acK11acK15ac	1	0.530998	-0.884608	-0.790922	1.14453	FALSE	0.354409	0.354409	0.0652241	0.0682307	0.17185	0.0608506	0.063814	0.101929	0.113693
H2AV_1_19_K4acK7acK11ac	1	0.976713	-0.892134	-0.831768	0.747189	FALSE	0.264449	0.264449	0.0737011	0.0869148	0.133458	0.0687921	0.0757738	0.159021	0.13789
H2A1_12_17_T16ac	1	-0.0677248	0.671787	-1.38869	0.784632	FALSE	0.212988	0.212988	0.15336	0.0819087	0.144751	0.0829219	0.116271	0.103755	0.104045
H2A_1_88_H2AZ	1	-0.345538	0.31541	-1.16406	1.19419	FALSE	0.243283	0.243283	0.119643	0.0737011	0.197195	0.0788371	0.0949289	0.0904644	0.101947
H3_3_8_K4ac	2	-0.921252	1.26705	-0.665891	0.320089	FALSE	0.289926	0.107706	0.289926	0.078396	0.109392	0.100353	0.144889	0.0781617	0.0911762
H3_9_17_K9me3K14ac	2	-0.854489	1.37631	-0.606939	0.0851175	FALSE	0.362762	0.0890097	0.362762	0.0716829	0.0883971	0.0918728	0.146592	0.0696951	0.0799891
H3_9_17_K9me2S10ph	2	-0.535663	1.46346	-0.198436	-0.729363	FALSE	0.373054	0.0566611	0.373054	0.067531	0.0545752	0.0860052	0.241446	0.0572219	0.0635057
H3_9_17_K9me2S10ac	2	-0.0998721	1.44096	-0.755381	-0.585708	FALSE	0.368097	0.0709453	0.368097	0.0718716	0.0615725	0.0746203	0.212737	0.0708729	0.0692838
H3_27_40_K27me3K36me1	2	-0.908898	0.839534	-0.821671	0.891035	FALSE	0.183043	0.152557	0.183043	0.0820063	0.165282	0.100618	0.12319	0.0878315	0.105472
H3_27_40_K27me2S28ph	2	-0.494611	1.39939	-0.892712	-0.0120637	FALSE	0.384114	0.0895935	0.384114	0.0696303	0.0807283	0.0797364	0.148605	0.0717067	0.0758861
H3_73_83_K79me3	2	-0.764256	1.3403	0.188212	-0.764256	FALSE	0.251742	0.066805	0.251742	0.0867488	0.068104	0.133157	0.244166	0.0678387	0.081439
H3_117_128_K122ac	2	-1.00499	0.914197	-0.712935	0.803723	FALSE	0.195538	0.141146	0.195538	0.0827792	0.156622	0.104923	0.127761	0.0862493	0.104981
H4_4_17_unmod	2	-1.06215	0.953029	-0.637403	0.746522	FALSE	0.202568	0.13472	0.202568	0.0832139	0.151437	0.107815	0.130412	0.0851959	0.104639
H4_4_17_K12ac	2	-0.73338	1.18859	-0.915283	0.460074	FALSE	0.257749	0.125649	0.257749	0.0802061	0.119972	0.0957519	0.140785	0.0847182	0.0951694
H4_4_17_K8acK12ac	2	-0.970982	0.967605	-0.746953	0.75033	FALSE	0.204602	0.138962	0.204602	0.0825932	0.150001	0.103919	0.13015	0.0861684	0.103605
H4_40_45_K44ac	2	-0.5014	1.5	-0.499439	-0.49916	TRUE	0.679268	0.0348986	0.679268	0.0357471	0.0326881	0.0429031	0.106146	0.0329113	0.0354379
H14_25_32_K25me1	2	-0.331662	1.48921	-0.612594	-0.544956	TRUE	0.533579	0.05083	0.533579	0.051947	0.0460817	0.0585212	0.159173	0.04908	0.0507885
H14_25_32_K25ac	2	-0.694113	1.47557	-0.257387	-0.52407	FALSE	0.466992	0.0553071	0.466992	0.0598406	0.0542249	0.0791262	0.172916	0.0522816	0.0593117
H14_25_32_K31ac	2	-0.753365	1.4711	-0.285552	-0.432179	FALSE	0.47722	0.0569928	0.47722	0.0591971	0.0563033	0.079062	0.158914	0.052391	0.0599195
H12_33_53_K33me2	2	-0.475987	1.49926	-0.479292	-0.543986	TRUE	0.624859	0.0396727	0.624859	0.0415444	0.0370942	0.0496226	0.128469	0.0379795	0.0407583
H15_33_53_K33me2	2	-0.546807	1.4627	-0.724472	-0.191424	TRUE	0.516806	0.0631746	0.516806	0.0548208	0.0584257	0.0647202	0.130324	0.0538768	0.0578518
H15_33_53_S40ac	2	-1.32188	1.07711	0.299184	-0.0544193	FALSE	0.209878	0.0903229	0.209878	0.0918821	0.104694	0.164275	0.158884	0.0769938	0.103071
H1_54_81_H1v234	2	-0.642025	0.894075	-1.06322	0.81117	FALSE	0.188841	0.163122	0.188841	0.0817287	0.152347	0.0938537	0.12529	0.091591	0.103225
H2A3_36_42_K36ac	2	-0.939499	1.41231	-0.162458	-0.310356	FALSE	0.365147	0.0717612	0.365147	0.0729339	0.0738307	0.104917	0.171493	0.0638092	0.0761081
H2A3_36_42_Y39ac	2	-0.263036	1.45298	-0.831262	-0.358686	FALSE	0.439981	0.0708174	0.439981	0.0640628	0.0620972	0.0695754	0.163787	0.0645544	0.065125
H2A1_4_11_K9ac	2	-0.335058	1.44164	-0.867267	-0.239311	FALSE	0.433702	0.075687	0.433702	0.0647095	0.066712	0.0714692	0.154347	0.0659241	0.0674488
H2A1_4_11_K5acK9ac	2	-0.832657	1.29384	0.282392	-0.743577	FALSE	0.234	0.0690988	0.234	0.0905381	0.0715789	0.147908	0.231375	0.0698081	0.0856932
H2AX_4_11_K5acK9ac	2	-0.3628	1.4931	-0.554118	-0.576181	TRUE	0.544651	0.0480425	0.544651	0.0502983	0.0439731	0.0575319	0.159889	0.0467532	0.0488611
H2AV_1_19_K11acK15ac	2	-0.599358	1.48036	-0.615438	-0.265569	TRUE	0.602635	0.0492474	0.602635	0.0450117	0.0463707	0.0545833	0.112242	0.0430246	0.0468858
H2AV_1_19_K4acK7acK11acK15ac	2	0.126074	1.36718	-0.746629	-0.746629	FALSE	0.269318	0.0771417	0.269318	0.0847599	0.0653931	0.0814813	0.259871	0.0840485	0.0779872
H2A1_12_17_K13ac	2	-0.497699	1.5	-0.501534	-0.500765	TRUE	0.677631	0.0350608	0.677631	0.0359224	0.0328175	0.0430551	0.106831	0.0330857	0.0355963
H2A3_12_17_K13ac	2	-0.718189	1.46673	-0.536654	-0.211891	TRUE	0.528202	0.058752	0.528202	0.0535152	0.0567993	0.0675593	0.12825	0.0504584	0.0564639
H2A3_12_17_K15ac	2	-0.604395	1.49576	-0.437692	-0.453677	TRUE	0.648811	0.0387016	0.648811	0.0393883	0.0369695	0.049118	0.111614	0.0358722	0.0395254
H2A1_72_77_K74ac	2	-0.638165	1.41512	-0.768182	-0.00877246	FALSE	0.411403	0.0828633	0.411403	0.066434	0.0776347	0.0796201	0.143034	0.0664173	0.0725941
H2B1B_80_86_Y83ac	2	-0.873316	0.771839	-0.853815	0.955292	FALSE	0.17323	0.159568	0.17323	0.0814391	0.173104	0.0987125	0.11959	0.0883371	0.106019
H3_3_8_K4me2	3	0.854092	-0.148171	0.646892	-1.35281	TRUE	0.565815	0.0412547	0.0483668	0.565815	0.0380448	0.0706741	0.0725392	0.0810702	0.0822353
H3_3_8_K4me3	3	1.10616	-0.352321	0.450164	-1.20401	FALSE	0.41443	0.0575493	0.0597148	0.41443	0.0511071	0.0789613	0.0847444	0.138125	0.115368
H3_9_17_K9ac	3	0.508844	0.582708	0.404431	-1.49598	FALSE	0.214288	0.0669203	0.108311	0.214288	0.0615841	0.126545	0.208474	0.107144	0.106734
H3_9_17_K14ac	3	0.830814	-0.959272	0.895281	-0.766823	FALSE	0.253565	0.0741651	0.0656576	0.253565	0.072179	0.107553	0.0839281	0.134458	0.208494
H3_9_17_K9me1K14ac	3	0.689244	0.199297	0.578097	-1.46664	FALSE	0.338577	0.0603551	0.0817164	0.338577	0.0557816	0.113069	0.134716	0.107318	0.108467
H3_9_17_K9acK14ac	3	0.200479	-0.463877	1.29573	-1.03233	FALSE	0.245063	0.0664699	0.0752113	0.245063	0.06957	0.189652	0.100844	0.0958716	0.157318
H3_9_17_K9acS10ac	3	0.697966	-0.446879	0.942543	-1.19363	FALSE	0.481754	0.0488779	0.053254	0.481754	0.0472556	0.0937993	0.0746581	0.0873082	0.113093
H3_9_17_S10acK14ac	3	0.507365	-0.51288	1.1162	-1.11069	FALSE	0.341572	0.06089	0.0662869	0.341572	0.0609965	0.133663	0.0906965	0.0988044	0.147092
H3_9_17_K9acS10acK14ac	3	1.05815	-0.558216	0.599663	-1.0996	FALSE	0.411709	0.0580033	0.0569709	0.411709	0.0527189	0.0813082	0.0781291	0.132045	0.129115
H3_18_26_K23me1	3	0.509442	-0.0921088	0.941312	-1.35865	FALSE	0.3949	0.0543438	0.0681519	0.3949	0.0528296	0.125661	0.102408	0.0898916	0.111814
H3_18_26_K18me1K23me1	3	0.640874	0.0747615	0.720983	-1.43662	FALSE	0.392913	0.055279	0.0722057	0.392913	0.0520092	0.111278	0.114509	0.0966716	0.105134
H3_18_26_K18acK23ac	3	0.723261	-0.302766	0.861391	-1.28189	TRUE	0.58221	0.0392281	0.0446716	0.58221	0.0374065	0.0750801	0.0646213	0.0714587	0.085324
H3_27_40_K36me2	3	0.877908	0.240874	0.319648	-1.43843	FALSE	0.295993	0.0664956	0.088011	0.295993	0.059126	0.103574	0.145121	0.129572	0.112108
H3_27_40_K36me3	3	0.924995	-0.57919	0.76228	-1.10809	FALSE	0.454789	0.0531605	0.0534022	0.454789	0.0497381	0.0829421	0.0732259	0.108238	0.124504
H3_27_40_K27me1K36me2	3	0.948135	-0.35864	0.653584	-1.24308	TRUE	0.597081	0.0390147	0.0419784	0.597081	0.0358546	0.0615956	0.060056	0.0816314	0.0827879
H3_27_40_K27me2K36me2	3	0.153774	0.0264733	1.12631	-1.30655	FALSE	0.249084	0.0620597	0.0835718	0.249084	0.0629568	0.203668	0.12405	0.0901858	0.124424
H3_27_40_K27me2S28phK36me2	3	0.781792	0.0728551	0.577237	-1.43188	FALSE	0.401369	0.0558219	0.071256	0.401369	0.0512912	0.0991234	0.113076	0.104574	0.103488
H3_27_40_K27me2S28ac	3	0.498607	0.0976079	0.834176	-1.43039	FALSE	0.346597	0.0579662	0.0777193	0.346597	0.055665	0.132293	0.12303	0.0953725	0.111357
H33_27_40_K27me2K36me1	3	0.967153	-0.355057	0.629692	-1.24179	TRUE	0.575063	0.0412288	0.0442349	0.575063	0.037738	0.064051	0.0632908	0.087511	0.086883
H33_27_40_K27me1K36me2	3	1.25598	-0.424056	0.253601	-1.08553	FALSE	0.289186	0.069973	0.0673941	0.289186	0.0599714	0.082301	0.0926957	0.204796	0.133683
H33_27_40_K27me3S28ac	3	1.12423	-0.110768	0.271182	-1.28464	FALSE	0.334541	0.0654747	0.0727291	0.334541	0.0568577	0.0871442	0.107506	0.158349	0.117399
H33_27_40_K27me3S28acK36me1	3	0.941962	-0.227174	0.592774	-1.30756	TRUE	0.564349	0.041984	0.0471752	0.564349	0.0382918	0.0668242	0.069354	0.0875081	0.0845135
H3_117_128_unmod	3	1.00499	-0.914197	0.712935	-0.803723	FALSE	0.264079	0.0741442	0.0644644	0.264079	0.0693212	0.0967311	0.0830261	0.153934	0.194301
H4_4_17_K5acK8acK16ac	3	1.25887	-0.625558	0.324982	-0.95829	FALSE	0.267504	0.0725634	0.0651347	0.267504	0.0627723	0.0827566	0.0866893	0.212968	0.149612
H12_33_53_K33me1	3	1.1281	0.228559	-0.0639607	-1.2927	FALSE	0.224024	0.0779142	0.0948163	0.224024	0.0651397	0.0938671	0.146388	0.179599	0.118252
H1_54_81_H15	3	0.662231	-0.370711	0.945462	-1.23698	FALSE	0.492918	0.047388	0.0532009	0.492918	0.0458546	0.0947444	0.0756548	0.0834359	0.106804
H2A1_4_11_K5ac	3	0.911177	-0.162358	0.590741	-1.33956	TRUE	0.541778	0.0439044	0.0506795	0.541778	0.0400987	0.0716095	0.0756458	0.0895045	0.0867798
H2AJ_4_11_K5ac	3	1.20363	-0.791624	0.44197	-0.853974	FALSE	0.255661	0.075061	0.0645527	0.255661	0.0663818	0.0863411	0.0840303	0.197918	0.170054
H2A1_1_11_S1ac	3	0.649877	-0.425339	0.976661	-1.2012	FALSE	0.457182	0.0508111	0.0561029	0.457182	0.0494472	0.101739	0.0788279	0.0886652	0.117225
H2A1_12_17_unmod	3	0.569663	-0.527905	1.07364	-1.11539	FALSE	0.365245	0.0592358	0.0637596	0.365245	0.0588106	0.123377	0.087357	0.0987543	0.14346
H2A1_12_17_K15me1	3	0.921039	-0.695737	0.79351	-1.01881	FALSE	0.375025	0.0613192	0.0591668	0.375025	0.05779	0.0930806	0.0793925	0.12317	0.151056
H2A3_12_17_K15me1	3	0.574675	0.0770332	0.781272	-1.43298	FALSE	0.375691	0.0561986	0.0741215	0.375691	0.0534237	0.120051	0.117251	0.0954545	0.107809
H2A_1_88_H2A14s	3	0.587676	0.198797	0.680506	-1.46698	FALSE	0.331989	0.059866	0.0822864	0.331989	0.0562626	0.12295	0.135325	0.101823	0.109499
H2B1B_80_86_unmod	3	0.873316	-0.771839	0.853815	-0.955292	FALSE	0.333007	0.0654647	0.0619795	0.333007	0.0625423	0.100424	0.0820095	0.125999	0.168574
H2B_1_29_1P	3	0.170958	-0.528938	1.32505	-0.967074	FALSE	0.23118	0.0681184	0.0754424	0.23118	0.0720089	0.192483	0.0995907	0.0966209	0.164556
H3_9_17_K9me3	4	-0.325476	-0.582219	-0.581317	1.48901	TRUE	0.501061	0.163898	0.0545878	0.0470452	0.501061	0.0504925	0.0494376	0.0569365	0.0765412
H3_18_26_K23ac	4	-0.509539	-0.861272	-0.0422681	1.41308	FALSE	0.473859	0.124705	0.0595198	0.0573232	0.473859	0.0651867	0.0561244	0.0637001	0.0995815
H3_27_40_unmod	4	-0.937725	-0.192342	-0.285011	1.41508	FALSE	0.365684	0.144249	0.0893506	0.0668806	0.365684	0.0830577	0.0767081	0.0717916	0.102279
H3_27_40_K27me1	4	-0.677445	0.294976	-0.899846	1.28232	FALSE	0.234763	0.19905	0.121561	0.0742065	0.234763	0.0852273	0.0954359	0.0853758	0.10438
H3_27_40_K27me2	4	-0.399535	-0.117481	-0.901862	1.41888	FALSE	0.289396	0.241524	0.0878622	0.0639481	0.289396	0.0692778	0.0745693	0.0778317	0.095591
H3_27_40_K27me3	4	-0.765051	0.316213	-0.827717	1.27655	FALSE	0.237192	0.187998	0.124375	0.0750664	0.237192	0.0880157	0.0970806	0.084825	0.105447
H3_27_40_S28ph	4	-0.618188	-0.865388	0.12193	1.36165	FALSE	0.396673	0.129978	0.0695042	0.0677271	0.396673	0.0797958	0.0659008	0.0725793	0.117843
H33_27_40_unmod	4	-0.342727	-0.722943	-0.413754	1.47942	TRUE	0.59393	0.121214	0.0444335	0.0403139	0.59393	0.043591	0.0409914	0.0479114	0.0676142
H33_27_40_K27me3	4	-0.561015	-0.192434	-0.710564	1.46401	FALSE	0.364004	0.191421	0.0817468	0.0607938	0.364004	0.0682967	0.0698711	0.0713051	0.0925617
H33_27_40_K27me3K36me1	4	-0.724093	-0.213767	-0.528618	1.46648	FALSE	0.402043	0.159	0.0801629	0.0600345	0.402043	0.0701929	0.0686992	0.0678143	0.0920536
H33_27_40_K27me2S28ph	4	-0.618197	-0.618197	-0.239511	1.47591	TRUE	0.627976	0.0945487	0.0446832	0.0390076	0.627976	0.0450611	0.0406607	0.0437055	0.0643571
H33_27_40_S28ac	4	0.19193	-1.2374	-0.142662	1.18813	FALSE	0.246852	0.189024	0.0710484	0.0824055	0.246852	0.0790534	0.0711856	0.103549	0.156883
H4_40_45_unmod	4	-0.899919	-0.831455	0.865805	0.865569	FALSE	0.199756	0.117583	0.0918267	0.0996537	0.199756	0.141473	0.0916844	0.0901255	0.167899
H2A1_36_42_K36ac	4	-0.808921	-0.238196	-0.409362	1.45648	FALSE	0.408695	0.147045	0.0803352	0.0608461	0.408695	0.0728409	0.0692001	0.0672652	0.0937723
H2A1_36_42_Y39ac	4	-0.70036	-0.910216	0.367095	1.24348	FALSE	0.306956	0.131699	0.0796457	0.0808948	0.306956	0.0993091	0.0768105	0.0826485	0.142036
H2A1_4_11_unmod	4	-0.830767	-0.439117	-0.174594	1.44448	FALSE	0.454922	0.126222	0.0708744	0.0582085	0.454922	0.0708683	0.063111	0.0628784	0.0929156
H2AX_4_11_unmod	4	-0.169063	-1.20959	0.161148	1.21751	FALSE	0.282283	0.153105	0.0726096	0.0824474	0.282283	0.0869916	0.0722592	0.092815	0.15749
H2AV_1_19_K11ac	4	0.0624869	-0.87782	-0.565253	1.38059	FALSE	0.309906	0.247943	0.0644852	0.0632788	0.309906	0.0626112	0.061285	0.0820815	0.108409
H2AV_1_19_K7acK11ac	4	-0.951502	-0.771473	0.948528	0.774447	FALSE	0.185888	0.113923	0.0938793	0.102149	0.185888	0.151898	0.094231	0.0899831	0.168049
H2AZ_1_19_K11ac	4	0.032354	-1.01136	-0.375621	1.35463	FALSE	0.322639	0.207172	0.0656527	0.0677305	0.322639	0.0675193	0.0633817	0.0854473	0.120458
H2AZ_1_19_K4acK11ac	4	-0.536779	-0.919382	0.0930994	1.36306	FALSE	0.399211	0.132507	0.0676791	0.0671866	0.399211	0.077453	0.0645375	0.0730236	0.118402
H2AZ_1_19_K7acK11ac	4	-0.601178	-0.970852	0.306227	1.2658	FALSE	0.319696	0.134153	0.0764178	0.0788802	0.319696	0.0937853	0.0739804	0.0822998	0.140788
H2AZ_1_19_K11acK15ac	4	-0.368383	-0.680355	-0.437787	1.48652	TRUE	0.61356	0.116034	0.0427729	0.0381715	0.61356	0.0414749	0.0392232	0.0452875	0.0634762
H2AZ_1_19_K7acK11acK15ac	4	-0.437887	-0.813604	-0.199842	1.45133	TRUE	0.567033	0.112652	0.0484538	0.0455742	0.567033	0.0506454	0.0452831	0.052159	0.0781996
H2AZ_1_19_K4acK7acK11ac	4	-0.247271	-0.928306	-0.244712	1.42029	FALSE	0.450524	0.150824	0.0579191	0.0571024	0.450524	0.0607265	0.0550152	0.0675926	0.100297
H2AZ_1_19_K4acK7acK11acK15ac	4	-1.27382	-0.220475	0.421328	1.07297	FALSE	0.232068	0.125286	0.108859	0.0883238	0.232068	0.130899	0.0981283	0.0834286	0.133007
H2A1_12_17_K15ac	4	-0.484678	-0.39852	-0.611076	1.49427	FALSE	0.469117	0.163904	0.0633849	0.0509042	0.469117	0.0564216	0.0558609	0.0601272	0.0802797
H2A3_12_17_unmod	4	-0.64864	-0.666335	-0.139595	1.45457	TRUE	0.556986	0.107011	0.0531531	0.0473938	0.556986	0.0553942	0.0487703	0.0523099	0.0789819
H2A_1_88_H2AX	4	-0.64907	-0.388341	-0.453352	1.49076	TRUE	0.510962	0.132872	0.061699	0.0493213	0.510962	0.0568754	0.0542703	0.0560871	0.0779129
H2B_1_29_1H	4	0.229149	-1.193	-0.245989	1.20984	FALSE	0.247752	0.203235	0.0703464	0.0799984	0.247752	0.0760943	0.0700936	0.102986	0.149494
H2B_1_29_2B	4	0.148172	-1.11869	-0.307091	1.27761	FALSE	0.275191	0.208273	0.0687171	0.074899	0.275191	0.0726926	0.0675535	0.0957322	0.136941
H2B_1_29_1B	4	-0.488661	-0.518814	-0.49239	1.49986	TRUE	0.592725	0.120247	0.0477995	0.0401088	0.592725	0.0446351	0.0428353	0.0469177	0.0647317
H3_3_8_K4me1	5	-0.354096	0.218282	1.25487	-1.11905	FALSE	0.380627	0.0554212	0.0818339	0.136606	0.0593947	0.380627	0.114178	0.0693408	0.102598
H3_9_17_K9me1S10ph	5	-0.0721386	-0.66753	1.43652	-0.696853	FALSE	0.217822	0.0735627	0.0778702	0.17753	0.0820066	0.217822	0.0972772	0.0941928	0.179739
H3_9_17_K9acS10ph	5	-0.82787	0.468338	1.1874	-0.82787	FALSE	0.491532	0.0493707	0.0810164	0.0867692	0.0554726	0.491532	0.10091	0.0541909	0.080738
H3_9_17_S10phK14ac	5	-0.756265	0.159503	1.35303	-0.756265	TRUE	0.638523	0.0358899	0.051388	0.0661003	0.0411108	0.638523	0.0633081	0.0399442	0.0637354
H3_9_17_K9acS10phK14ac	5	-0.611203	-0.256474	1.47888	-0.611203	FALSE	0.383769	0.0624307	0.0761859	0.117765	0.0730551	0.383769	0.0921264	0.0704653	0.124203
H3_9_17_K9me3S10ac	5	-0.100749	0.436558	1.00318	-1.33899	FALSE	0.239813	0.062709	0.100816	0.177785	0.0637895	0.239813	0.160678	0.0841294	0.110281
H3_9_17_K9me2S10acK14ac	5	-1.21588	-0.397728	0.982277	0.631331	FALSE	0.177191	0.107848	0.104757	0.102111	0.166684	0.177191	0.102951	0.0865152	0.151942
H3_9_17_K9me3S10acK14ac	5	-0.157618	-0.078215	1.33061	-1.09477	FALSE	0.300571	0.0612803	0.0804632	0.176191	0.0654895	0.300571	0.11021	0.0804922	0.125302
H3_18_26_K18ac	5	-0.539734	0.111576	1.35526	-0.9271	TRUE	0.526551	0.0448671	0.0634201	0.0961426	0.0498766	0.526551	0.0824868	0.0530988	0.083557
H3_27_40_K36me1	5	-0.0282871	-0.390647	1.38395	-0.96502	FALSE	0.240993	0.0667676	0.0781546	0.198069	0.071917	0.240993	0.103028	0.0895537	0.151518
H3_27_40_K27me1K36me3	5	-0.196205	0.619243	0.903955	-1.32699	FALSE	0.232531	0.0632163	0.11144	0.156891	0.0641616	0.232531	0.184838	0.082043	0.10488
H3_27_40_K27me3K36me2	5	-0.705279	0.837763	0.88032	-1.0128	FALSE	0.277526	0.0641114	0.130228	0.112581	0.06837	0.277526	0.178686	0.0719435	0.0965548
H3_27_40_K27ac	5	-0.164042	0.379807	1.07651	-1.29227	FALSE	0.267566	0.0616086	0.0968808	0.170334	0.0634905	0.267566	0.148717	0.081298	0.110105
H3_27_40_K27me3S28phK36me2	5	-0.780854	0.296569	1.28738	-0.803097	TRUE	0.620391	0.0372629	0.0565521	0.0679214	0.0422605	0.620391	0.0703088	0.0413702	0.0639333
H33_27_40_K27me2K36me2	5	-0.0673109	0.0132067	1.25054	-1.19643	FALSE	0.268488	0.0617417	0.0836305	0.195281	0.0646568	0.268488	0.11893	0.0836353	0.123636
H33_27_40_K27me3K36me2	5	-0.975	0.617805	1.07411	-0.716919	FALSE	0.377723	0.0614422	0.108166	0.0968477	0.0696821	0.377723	0.127458	0.0644627	0.0942183
H33_27_40_K27me1S28ph	5	-0.437726	-0.530421	1.49857	-0.530421	FALSE	0.280311	0.0728638	0.0805939	0.140641	0.0854409	0.280311	0.0970077	0.084102	0.159041
H33_27_40_K27me3S28ph	5	-0.5	-0.5	1.5	-0.5	FALSE	0.291013	0.0725905	0.0809872	0.135389	0.0858258	0.291013	0.0967791	0.0824122	0.155003
H33_27_40_K27me2S28ac	5	-0.488887	-0.565856	1.49808	-0.443339	FALSE	0.272139	0.0752087	0.0817579	0.136811	0.0895667	0.272139	0.0969641	0.08482	0.162732
H3_41_49_unmod	5	-1.00096	-0.568365	1.25565	0.313677	FALSE	0.205906	0.0972837	0.0961473	0.111318	0.136991	0.205906	0.100737	0.0873899	0.164226
H3_54_63_unmod	5	-1.08509	0.689063	0.99468	-0.598653	FALSE	0.322521	0.0682965	0.12421	0.099187	0.0783878	0.322521	0.138096	0.069034	0.100268
H3_54_63_K56ac	5	-0.921488	0.279886	1.2869	-0.645299	TRUE	0.531975	0.0476794	0.0712422	0.0788979	0.0554962	0.531975	0.0842704	0.050698	0.0797407
H3_73_83_unmod	5	-1.32936	-0.0663347	1.05451	0.34118	FALSE	0.215315	0.0976317	0.113049	0.103132	0.137427	0.215315	0.111362	0.0828455	0.139238
H4_20_23_unmod	5	-1.15416	0.165621	1.25318	-0.264643	FALSE	0.343919	0.0724985	0.100094	0.099653	0.0900391	0.343919	0.10809	0.070554	0.115153
H4_20_23_K20me1	5	-0.597609	0.385519	1.21774	-1.00565	FALSE	0.478912	0.0484332	0.0768727	0.0994468	0.0529608	0.478912	0.103017	0.0567182	0.0836389
H15_33_53_K33ac	5	-1.14369	-0.290203	1.25534	0.178551	FALSE	0.237889	0.0915023	0.101301	0.108395	0.124944	0.237889	0.105485	0.082939	0.147544
H1_1_35_H13	5	-0.905341	-0.205852	1.42755	-0.316357	FALSE	0.346922	0.0710353	0.0862337	0.108563	0.0878619	0.346922	0.0976196	0.0729648	0.1288
H2AX_36_42_unmod	5	-1.48435	0.601544	0.591688	0.29112	FALSE	0.186579	0.0999915	0.153464	0.096504	0.130826	0.186579	0.132349	0.0810129	0.119274
H2AJ_4_11_K5acK9ac	5	-1.03727	-0.586062	1.1743	0.449022	FALSE	0.190613	0.101902	0.0974248	0.108583	0.1489	0.190613	0.100273	0.0880789	0.164226
H2A1_1_11_unmod	5	-0.886418	0.566322	1.11982	-0.79972	FALSE	0.421173	0.0562628	0.0967962	0.0943887	0.063207	0.421173	0.118582	0.0606745	0.0889168
H2AV_1_19_unmod	5	-0.913905	1.09696	0.595755	-0.778807	FALSE	0.203653	0.0707976	0.178959	0.100752	0.0758799	0.203653	0.202174	0.0728943	0.0948913
H2AV_1_19_K7ac	5	-1.11784	-0.4461	1.18723	0.376713	FALSE	0.204899	0.0989618	0.100466	0.107935	0.141909	0.204899	0.103048	0.0861679	0.156613
H2AZ_1_19_K7ac	5	-1.1047	-0.442627	1.21332	0.334012	FALSE	0.210216	0.0974702	0.0999029	0.108682	0.138216	0.210216	0.103098	0.0858955	0.156519
H2AZ_1_19_K4acK7acK15ac	5	-0.74252	0.112179	1.37286	-0.74252	TRUE	0.615962	0.038232	0.0537032	0.0707739	0.0439108	0.615962	0.0660296	0.0426297	0.0687587
H3_9_17_unmod	6	-0.352415	1.15928	0.373211	-1.18008	FALSE	0.327207	0.0599136	0.160066	0.102783	0.059004	0.13861	0.327207	0.0706014	0.0818142
H3_9_17_K9me1	6	0.134518	1.22325	-0.147939	-1.20983	FALSE	0.469829	0.0515227	0.140555	0.0831901	0.046512	0.0785824	0.469829	0.0654836	0.0643251
H3_9_17_S10ph	6	-0.261555	1.36635	-0.0757399	-1.02905	FALSE	0.420753	0.0517049	0.198758	0.0734954	0.048745	0.0855893	0.420753	0.0583747	0.0625798
H3_9_17_K9me1S10phK14ac	6	-0.0459727	1.33156	-0.196431	-1.08915	FALSE	0.478217	0.0489381	0.166467	0.0711393	0.0447189	0.0739048	0.478217	0.0578816	0.0587339
H3_18_26_unmod	6	0.650155	0.996051	-0.483853	-1.16235	FALSE	0.270885	0.0799484	0.151931	0.125314	0.0665571	0.0926083	0.270885	0.117548	0.0952075
H3_18_26_K18me1	6	-0.0455782	0.644134	0.797052	-1.39561	FALSE	0.201599	0.0640581	0.113394	0.169472	0.0635902	0.196121	0.201599	0.0864395	0.105326
H3_27_40_K27me1S28ph	6	-0.0405344	1.40397	-0.460618	-0.902812	FALSE	0.341007	0.0608517	0.255247	0.0758899	0.0542212	0.0778801	0.341007	0.0679106	0.0669925
H3_27_40_K27me3S28ph	6	-0.566244	1.40098	0.0117315	-0.846463	FALSE	0.287431	0.0604398	0.272193	0.0789448	0.0593272	0.106536	0.287431	0.0631454	0.0719815
H3_27_40_S28ac	6	0.383214	0.894056	0.148162	-1.42543	FALSE	0.301938	0.0650781	0.126512	0.147152	0.0590873	0.112015	0.301938	0.0955333	0.0926851
H33_27_40_K36me2	6	0.469873	1.1648	-1.02518	-0.60949	FALSE	0.210708	0.10276	0.208988	0.100365	0.0801173	0.0867771	0.210708	0.115106	0.0951789
H33_27_40_K27me2S28phK36me2	6	-0.806622	1.2524	0.360839	-0.806622	FALSE	0.235556	0.0686178	0.214512	0.094015	0.0711851	0.15802	0.235556	0.0707059	0.0873878
H4_4_17_K5ac	6	0.96545	0.753072	-0.969105	-0.749416	FALSE	0.17811	0.110358	0.144629	0.122339	0.081685	0.08764	0.17811	0.165812	0.109427
H4_4_17_K8ac	6	0.285533	1.29196	-0.738415	-0.839079	FALSE	0.27297	0.0803047	0.225599	0.0932627	0.0670368	0.0844198	0.27297	0.0933187	0.0830874
H4_4_17_K5acK12ac	6	0.253407	1.28327	-0.535614	-1.00106	FALSE	0.336418	0.0693369	0.198607	0.091495	0.0595507	0.0829361	0.336418	0.0844708	0.0771859
H14_25_32_K25me2	6	-0.300146	1.19637	0.285708	-1.18194	FALSE	0.361837	0.0574041	0.160097	0.0967487	0.0558702	0.123162	0.361837	0.067909	0.076972
H1_1_35_H11	6	-0.832664	1.26882	0.330405	-0.766556	FALSE	0.231177	0.0692217	0.22305	0.0925234	0.0719337	0.154591	0.231177	0.0704569	0.0870463
H1_1_35_H15	6	0.129838	0.899196	0.392437	-1.42147	FALSE	0.295038	0.0626427	0.126805	0.144052	0.0592402	0.133284	0.295038	0.0862422	0.0926962
H2A1_36_42_unmod	6	0.772378	0.702087	-0.0955615	-1.3789	FALSE	0.227491	0.0754276	0.121103	0.173802	0.0648615	0.10304	0.227491	0.128996	0.10528
H2AJ_4_11_K9me1	6	0.409431	1.22403	-0.81385	-0.819612	FALSE	0.25283	0.0873948	0.209481	0.0996067	0.0712447	0.0864017	0.25283	0.104135	0.0889056
H2AX_4_11_K5ac	6	0.149436	1.15261	-0.0179792	-1.28407	FALSE	0.443632	0.0533355	0.133303	0.0941383	0.0486431	0.0876777	0.443632	0.0697505	0.0695202
H2AX_4_11_K9ac	6	0.103952	1.21454	-0.0914167	-1.22708	FALSE	0.478571	0.0501721	0.136113	0.0827816	0.0456442	0.0794762	0.478571	0.063738	0.0635043
H2AZ_1_19_unmod	6	-0.277462	1.36028	-0.0482463	-1.03457	FALSE	0.41718	0.0520367	0.197051	0.074548	0.0492448	0.0878104	0.41718	0.0587566	0.0633731
H2AZ_1_19_K4acK11acK15ac	6	0.381743	1.2397	-0.772908	-0.848539	FALSE	0.263011	0.0844501	0.210592	0.0984396	0.0694671	0.0860162	0.263011	0.100892	0.0871319
H2A3_12_17_K13me1	6	0.417286	1.20741	-0.967603	-0.657095	FALSE	0.221627	0.0973569	0.21697	0.0985858	0.077249	0.0863724	0.221627	0.109481	0.0923581
H2B_1_29_1C	6	0.0725451	1.04164	0.245725	-1.35991	FALSE	0.364067	0.0583149	0.132476	0.117122	0.0547331	0.114412	0.364067	0.0772641	0.0816106
H2B_1_29_1M	6	0.236843	0.609965	0.628572	-1.47538	FALSE	0.209132	0.0649527	0.110314	0.19708	0.0621817	0.154817	0.209132	0.0951667	0.106356
H3_9_17_K9me3S10ph	7	1.45274	-0.660338	-0.132068	-0.660338	FALSE	0.447726	0.0704996	0.0540192	0.128714	0.0555445	0.0590738	0.0679184	0.447726	0.116504
H3_9_17_K9me2S10phK14ac	7	1.48078	-0.606416	-0.606416	-0.267951	TRUE	0.521268	0.0823787	0.0512278	0.083459	0.0567608	0.0490649	0.0599773	0.521268	0.0958631
H3_9_17_K9me3S10phK14ac	7	1.5	-0.5	-0.5	-0.5	TRUE	0.725849	0.0417167	0.0297096	0.0535499	0.0301836	0.028848	0.0361285	0.725849	0.0540151
H3_9_17_S10ac	7	1.42611	-0.127809	-0.417769	-0.880533	FALSE	0.348359	0.0828286	0.0755554	0.146444	0.0632517	0.0710178	0.0994652	0.348359	0.113078
H3_9_17_K9me1S10ac	7	1.22936	0.399567	-0.848401	-0.78053	FALSE	0.221935	0.10803	0.114223	0.132999	0.0786548	0.0834962	0.145215	0.221935	0.115447
H3_27_40_K27me2K36me1	7	1.24703	-0.998607	0.332324	-0.580746	FALSE	0.228795	0.0855507	0.064918	0.187257	0.0744448	0.0838763	0.0807895	0.228795	0.194369
H3_27_40_K27me1K36me1	7	1.34356	0.055467	-0.37308	-1.02595	FALSE	0.267382	0.0861371	0.0880339	0.170037	0.0673426	0.0810619	0.121361	0.267382	0.118645
H3_27_40_K27me3S28ac	7	1.41243	-0.00722485	-0.608559	-0.796646	FALSE	0.327892	0.0921615	0.0835628	0.135058	0.0680432	0.0727184	0.107534	0.327892	0.11303
H3_27_40_K27me3S28acK36me1	7	1.39378	-0.246444	-0.162292	-0.985043	FALSE	0.30978	0.077798	0.0726808	0.182778	0.0621714	0.0752264	0.0981188	0.30978	0.121447
H33_27_40_K36me3	7	1.14837	0.436183	-0.449051	-1.1355	FALSE	0.192609	0.0894136	0.111065	0.165746	0.0710137	0.0906196	0.164298	0.192609	0.115235
H3_41_49_Y41ph	7	1.00093	0.568367	-1.25569	-0.313606	FALSE	0.177169	0.141825	0.135967	0.110217	0.0938396	0.0832386	0.144156	0.177169	0.113589
H3_54_63_K56me1	7	1.42927	-0.278821	-0.245329	-0.905123	FALSE	0.359459	0.0768168	0.0687517	0.158484	0.0602413	0.0696396	0.0909455	0.359459	0.115662
H3_73_83_K79me2	7	1.39734	0.03797	-0.806945	-0.628364	FALSE	0.312431	0.104927	0.0893003	0.123055	0.0738237	0.072953	0.109678	0.312431	0.113831
H4_4_17_K5acK8ac	7	1.30166	-0.128978	-1.13472	-0.0379643	FALSE	0.253587	0.160061	0.0930706	0.104214	0.0941676	0.072713	0.1011	0.253587	0.121086
H4_4_17_K5acK16ac	7	1.47613	-0.552841	-0.250485	-0.672804	TRUE	0.533829	0.0615863	0.0476949	0.105356	0.0474415	0.0498725	0.0600319	0.533829	0.0941877
H4_4_17_K8acK16ac	7	1.32229	-0.590943	0.197748	-0.929098	FALSE	0.251093	0.0747041	0.0658574	0.233537	0.0631417	0.0796697	0.0872057	0.251093	0.144791
H4_4_17_K5acK12acK16ac	7	1.45341	-0.824419	-0.243323	-0.385665	FALSE	0.462304	0.078835	0.0524125	0.106253	0.0599421	0.0563494	0.0630668	0.462304	0.120837
H4_4_17_K8acK12acK16ac	7	1.41162	-0.948729	-0.224175	-0.238716	FALSE	0.369248	0.0966654	0.0598916	0.116306	0.0735403	0.0653477	0.0707122	0.369248	0.148289
H4_4_17_K5acK8acK12acK16ac	7	1.33609	-0.882684	0.181306	-0.634712	FALSE	0.278054	0.0830591	0.063556	0.178719	0.0698354	0.0777405	0.0797136	0.278054	0.169322
H4_20_23_K20ac	7	1.44522	-0.80171	-0.49717	-0.146343	FALSE	0.419991	0.101221	0.0586022	0.0984276	0.0709154	0.0588961	0.0678491	0.419991	0.124098
H12_33_53_K33me3	7	1.49993	-0.49695	-0.512736	-0.490248	TRUE	0.713777	0.0438758	0.0310972	0.0555039	0.0316335	0.030084	0.0377422	0.713777	0.0562869
H12_33_53_K33ac	7	1.36436	-0.772376	0.132231	-0.724211	FALSE	0.29753	0.0794152	0.063108	0.183468	0.0660932	0.0755152	0.0803207	0.29753	0.154549
H12_33_53_S40ac	7	1.43085	-0.805437	-0.545473	-0.0799438	FALSE	0.386865	0.111645	0.0620576	0.100346	0.0766332	0.061656	0.0711347	0.386865	0.129662
H15_33_53_K33me1	7	1.48301	-0.453075	-0.69526	-0.334679	TRUE	0.500557	0.0855837	0.056007	0.087165	0.0583076	0.0514363	0.0658974	0.500557	0.0950463
H2AX_36_42_Y39ac	7	1.48468	-0.60073	-0.590548	-0.293407	TRUE	0.546343	0.0769088	0.0485483	0.0801496	0.0533552	0.0466492	0.0570758	0.546343	0.0909701
H2A1_4_11_K9me1	7	1.46376	-0.773631	-0.446949	-0.24318	FALSE	0.4804	0.0859354	0.0526211	0.0927139	0.0615309	0.0534065	0.0617849	0.4804	0.111608
H2AJ_4_11_unmod	7	1.40093	0.0349404	-0.769441	-0.666431	FALSE	0.315675	0.102079	0.08835	0.125196	0.0725775	0.0729417	0.109633	0.315675	0.113548
H2AJ_4_11_K9ac	7	1.47577	-0.599777	-0.239669	-0.63633	TRUE	0.542589	0.0610783	0.0463161	0.102032	0.0470453	0.0488194	0.0579283	0.542589	0.0941915
H2AV_1_19_K4acK11ac	7	1.48962	-0.53078	-0.338647	-0.620189	TRUE	0.633604	0.0507738	0.0383556	0.0787093	0.0383187	0.0390326	0.0477697	0.633604	0.0734358
H2AV_1_19_K4acK15ac	7	1.4984	-0.442572	-0.500306	-0.555527	TRUE	0.663119	0.0501359	0.0369767	0.0670947	0.0364807	0.0356329	0.0453796	0.663119	0.0651801
H2AV_1_19_K7acK15ac	7	1.49402	-0.56202	-0.371821	-0.560176	TRUE	0.709167	0.0416645	0.0304558	0.0603567	0.031097	0.0308244	0.0375225	0.709167	0.0589117
H2AV_1_19_K4acK11acK15ac	7	1.45172	-0.649066	-0.674359	-0.128295	FALSE	0.416455	0.10857	0.0619654	0.0950103	0.0721805	0.0586746	0.0710197	0.416455	0.116125
H2AV_1_19_K4acK7acK15ac	7	1.49845	-0.546402	-0.514107	-0.437939	TRUE	0.710128	0.0453879	0.0311515	0.0551231	0.0325394	0.0303138	0.0375005	0.710128	0.0578558
H2AZ_1_19_K4ac	7	1.11821	-1.18663	-0.377608	0.446026	FALSE	0.200001	0.166992	0.0717663	0.105977	0.120147	0.0764018	0.0781131	0.200001	0.180602
H2AZ_1_19_K4acK15ac	7	1.34964	-0.875279	0.150012	-0.624376	FALSE	0.28945	0.0830425	0.063113	0.17355	0.0693566	0.0763956	0.0790204	0.28945	0.166071
H2A1_12_17_K13me1	7	1.32748	0.164034	-0.967763	-0.523753	FALSE	0.264746	0.119323	0.101185	0.120141	0.0812839	0.0768658	0.120001	0.264746	0.116454
H2A3_12_17_S16ac	7	1.40044	-0.604736	-0.820043	0.0243387	FALSE	0.328975	0.139647	0.0720663	0.0998186	0.0867079	0.0655616	0.0803769	0.328975	0.126847
H33_27_40_K27me1K36me1	8	0.676589	-1.38181	0.790887	-0.0856712	FALSE	0.28259	0.0946115	0.067044	0.144963	0.0975767	0.102209	0.0783287	0.132678	0.28259
H33_27_40_K27ac	8	0.300391	-1.2769	1.1217	-0.145184	FALSE	0.266485	0.0894877	0.0711379	0.149346	0.100139	0.127365	0.0832636	0.112775	0.266485
H33_27_40_K27me3S28phK36me2	8	-0.0490711	-1.35412	1.00117	0.402018	FALSE	0.244035	0.107023	0.0762596	0.119803	0.137183	0.125885	0.0836703	0.106142	0.244035
H4_4_17_K16ac	8	0.636961	-1.11596	1.02505	-0.546052	FALSE	0.24445	0.0800654	0.0679553	0.198751	0.0818535	0.117834	0.0839144	0.125177	0.24445
H14_25_32_unmod	8	0.510615	-1.49919	0.455061	0.53351	FALSE	0.249904	0.126644	0.0709338	0.112859	0.138658	0.0952256	0.0774853	0.128291	0.249904
H12_33_53_unmod	8	-0.227244	-1.31898	0.691687	0.854534	FALSE	0.205604	0.126724	0.0784569	0.102416	0.190941	0.112611	0.0816955	0.101552	0.205604
H15_33_53_unmod	8	0.486622	-1.46308	0.758299	0.218155	FALSE	0.277897	0.105139	0.0692656	0.126689	0.115466	0.103569	0.078208	0.123766	0.277897
H15_33_53_K33me3	8	1.0873	-1.31671	0.284623	-0.0552074	FALSE	0.239605	0.107132	0.0667783	0.138068	0.0955472	0.0855237	0.0777332	0.189613	0.239605
H2A3_36_42_unmod	8	0.343653	-1.47069	0.768293	0.358745	FALSE	0.267342	0.109988	0.0711256	0.120755	0.12707	0.106419	0.0790159	0.118285	0.267342
H2AZ_1_19_K15ac	8	0.671411	-1.24999	0.929349	-0.350767	FALSE	0.267673	0.0856926	0.0672372	0.171052	0.0877782	0.109771	0.0809962	0.1298	0.267673
H2AZ_1_19_K4acK7ac	8	0.543861	-1.37672	-0.064215	0.897072	FALSE	0.192008	0.175722	0.0723814	0.0962419	0.176	0.083419	0.0755813	0.128647	0.192008
H2AZ_1_19_K7acK15ac	8	0.975634	-1.27147	-0.292394	0.588229	FALSE	0.188311	0.174188	0.0720203	0.103562	0.133376	0.0785347	0.0774272	0.172579	0.188311
H2A1_72_77_unmod	8	0.638165	-1.41512	0.768182	0.00877246	FALSE	0.283641	0.097889	0.0674616	0.138223	0.102234	0.101714	0.0779839	0.130854	0.283641

## Sheet: S4
Table S4. Multiplicity adjusted p values from the one way ANOVA followed by Tukey's post hoc tests. Pairwise statistical comparisons were performed using relative abundance levels of each single post translational modification (PTM) from the histones 3 and 4.
PTMs	melan a vs. 4C	melan a vs. 4C11-	melan a vs. 4C11+	4C vs. 4C11-	4C vs. 4C11+	4C11- vs. 4C11+
H3K4me1	0.0004	0.0001	0.7489	0.2403	0.0001	0.0001
H3K4me2	0.9478	0.5261	0.475	0.7861	0.2883	0.1181
H3K4me3	0.911	0.8636	0.6098	0.9992	0.3394	0.3013
H3K4ac	0.9993	0.9999	0.9999	0.9996	0.9994	0.9999
H3K9me1	0.9919	0.8513	0.0285	0.7037	0.0368	0.0102
H3K9me2	0.8167	0.256	0.1192	0.5124	0.037	0.0152
H3K9me3	0.5262	0.8444	0.9473	0.9089	0.787	0.9905
H3K9ac	0.9995	0.0291	0.2719	0.0155	0.2464	0.0034
H3S10ph	0.9886	0.5609	0.9981	0.7368	0.9609	0.4718
H3K14ac	0.1011	0.5673	0.0122	0.0331	0.1343	0.0058
H3K18me1	0.0257	0.0644	0.6711	0.6504	0.0122	0.0264
H3K18ac	0.6868	0.0007	0.6728	0.0003	0.9998	0.0002
H3K23me1	0.0091	0.0084	0.0051	0.9699	0.0003	0.0002
H3K23ac	0.9751	0.4396	0.0888	0.2669	0.0525	0.4798
H31K27me1	0.1747	0.9873	0.0488	0.3167	0.8926	0.1103
H31K27me2	0.7121	0.0055	0.2108	0.0027	0.0595	0.0214
H31K27me3	0.0435	0.507	0.0264	0.0063	0.9832	0.0041
H31K27ac	0.1344	0.1475	0.0032	0.0156	0.0144	0.0011
H31K36me1	0.8347	0.6845	0.8992	0.9979	0.9989	0.9865
H31K36me2	0.9476	0.0581	0.01	0.1675	0.0095	0.0009
H31K36me3	0.9623	0.308	0.9009	0.5198	0.6787	0.1372
H33K27me1	0.0067	0.5082	0.1926	0.0249	0.0658	0.7941
H33K27me2	0.4625	0.7145	0.542	0.1638	0.9977	0.194
H33K27me3	0.8409	0.4379	0.4166	0.8178	0.7948	0.9999
H33K27ac	0.9926	0.8511	0.5649	0.7691	0.504	0.9512
H33K36me1	0.3247	0.9974	0.9535	0.3294	0.2259	0.9901
H33K36me2	0.3301	0.0025	0.0042	0.0079	0.0007	0.0001
H33K36me3	0.0235	0.0455	0.0019	0.8009	0.0266	0.0147
H3K56me1	0.7543	0.7646	0.5519	0.9999	0.9821	0.9792
H3K56me2	0.0112	0.0014	0.1859	0.0336	0.0031	0.0006
H3K56ac	0.394	0.0008	0.6785	0.0022	0.87	0.0009
H3K79me1	0.6411	0.0631	0.7192	0.19	0.9985	0.164
H3K79me2	0.3093	0.0853	0.0269	0.5677	0.141	0.5217
H3K79me3	0.034	0.6379	0.9999	0.4988	0.1053	0.6379
H3K79ac	0.344	0.1218	0.6664	0.7123	0.8738	0.3752
H3K122ac	0.896	0.9916	0.0838	0.7753	0.0475	0.1068
H4K5ac	0.0027	0.0008	0.0004	0.5565	0.056	0.1684
H4K8ac	0.0028	0.0015	0.001	0.9889	0.3406	0.3884
H4K12ac	0.8345	0.1285	0.5471	0.0429	0.919	0.0306
H4K16ac	0.0001	0.7677	0.0001	0.0001	0.0707	0.0001
H4K20me1	0.0768	0.0129	0.0482	0.1996	0.0054	0.0018
H4K20me2	0.0263	0.0483	0.7796	0.8424	0.0141	0.024
H4K20me3	0.3859	0.4257	0.9943	0.9995	0.3065	0.3389
H4K20ac	0.9577	0.9848	0.4003	0.9986	0.6166	0.5441

## Sheet: S5
Table S5. Summary of One Way ANOVA results obtained for all histone PTM single marks. Only PTMs that are differentially expressed in at least one pairwise comparison are depicted.
multiplicity adjusted p-values: * p < 0.05, ** p<0.01, *** p < 0.001, **** p < 0.0001
PTMs	melan a vs. 4C	melan a vs. 4C11-	melan a vs. 4C11+	4C vs. 4C11-	4C vs. 4C11+	4C11- vs. 4C11+		#significant pairwise comparisons
H4K8ac	**	**	***	ns	ns	ns		4
H4K5ac	**	***	***	ns	ns	ns		3
H4K20me2	*	*	ns	ns	*	*		2
H4K20me1	ns	*	*	ns	**	**		3
H4K16ac	****	ns	****	****	ns	****		3
H4K12ac	ns	ns	ns	*	ns	*		3
H3K9me2	ns	ns	ns	ns	*	*		3
H3K9me1	ns	ns	*	ns	*	*		5
H3K9ac	ns	*	ns	*	ns	**		1
H3K79me2	ns	ns	*	ns	ns	ns		3
H3K79me3	*	ns	ns	ns	ns	ns		1
H3K56me2	*	**	ns	*	**	***		4
H3K56ac	ns	***	ns	**	ns	***		4
H3K4me1	***	****	ns	ns	***	****		3
H3K23me1	**	**	**	ns	***	***		3
H3K18me1	*	ns	ns	ns	*	*		5
H3K18ac	ns	***	ns	***	ns	***		5
H3K14ac	ns	ns	*	*	ns	**		5
H3K122ac	ns	ns	ns	ns	*	ns		3
H33K36me3	*	*	**	ns	*	*		1
H33K36me2	ns	**	**	**	***	****		1
H33K27me1	**	ns	ns	*	ns	ns		3
H31K36me2	ns	ns	*	ns	**	***		3
H31K27me3	*	ns	*	**	ns	**		2
H31K27me2	ns	**	ns	**	ns	*		4
H31K27me1	ns	ns	*	ns	ns	ns		5
H31K27ac	ns	ns	**	*	*	**		4
# PTMs	12	13	14	12	13	20
